# Supplementary material for: Food consumption and the actual statistics of cardiovascular diseases: an epidemiological comparison of 42 European countries
Source: Food Nutr Res. 2016 Sep 27;60:10.3402/fnr.v60.31694. doi: 10.3402/fnr.v60.31694 (PMC5040825; doi:10.3402/fnr.v60.31694)
Supplement: Food consumption and the actual statistics of cardiovascular diseases: an epidemiological comparison of 42 European countries [file FNR-60-31694-s001.xlsx]

## Sheet: S1-CVD indicators; Health exp. 
	Indicators of cardiovascular diseases
	Prevalence of smoking (%)		Age standardised estimate of mean BMI (kg/m2)
	adults aged 15+ years (average 1990-2009)		adults aged 20+ years (average 1990-2008)
	Source: Nichols, M., et al. European Cardiovascular Disease Statistics 2012. European Heart Network: Brussels; European Society of Cardiology: Sophia Antipolis (2012).		Source: Nichols, M., et al. European Cardiovascular Disease Statistics 2012. European Heart Network: Brussels; European Society of Cardiology: Sophia Antipolis (2012).
	Men	Women	Men	Women
Countries (n)	42	42	42	42
Albania	54.9	12.95	25.9286	25.3143
Armenia	58.4714	1.87143	24.6857	26.7143
Austria	35	21.9	26	24.7857
Azerbaijan	39.1111	0.2	25.0571	27.0286
Belarus	53.3364	7.55455	25.6286	26.3
Belgium	29.7273	21.2	26.3	25.1429
Bosnia and Herzegovina	49.2	29.7	26	25.9286
Bulgaria	46.55	21.65	26.1143	25.4143
Croatia	34	26.6333	26.1714	24.9429
Cyprus	35.2667	10.8	26.9143	25.5429
Czech Republic	29.94	19.52	27.4857	26.5286
Denmark	29.8667	25.0917	25.5429	24.7
Estonia	43.4714	19.3429	25.6	25.0714
Finland	26.5	18.8	26.3286	25.4571
France	33.32	20.94	25.5286	24.6857
Georgia	53.25	9.1	25.1	26.1
Germany	39.6667	30.3667	26.7429	25.5
Greece	49.6	29.3333	25.8857	24.7571
Hungary	40.18	25.16	26.7	25.6571
Iceland	22.5	20.4833	26.5429	25.5143
Ireland	27.7	26.2625	27.1	26.0857
Italy	30.9455	17.0273	26.1	24.8143
Latvia	48.8286	16.5429	25.9	25.3714
Lithuania	43.725	12.2875	26.3857	25.9857
Luxembourg	32.3182	23.9545	26.7714	25.6714
Macedonia	40	32	26.0571	25.2429
Malta	30.96	16.42	27.1714	26.7714
Moldova	38.5286	2.91429	24.1857	26.8143
Netherlands	36.0167	27.85	25.3429	24.9
Norway	27.175	26.4917	26.2857	25.2714
Poland	40.6429	24.5857	26.1286	25.7571
Portugal	33.8667	11.8	26.2	25.9143
Romania	33.575	9.525	25.1	25.1429
Russia	58.58	13.2	25.4571	26.8143
Serbia	35.65	24.35	26.6143	25.3857
Slovakia	36.8	15.5	26.5857	26.1857
Slovenia	27.0167	19.45	26.9571	26.4286
Spain	37.1667	22.55	26.8286	26.0429
Sweden	16.1091	18.8727	25.9	24.9714
Switzerland	29.65	22.1333	25.9	24.0429
Ukraine	50.2571	9.83333	25.1	26.0714
United Kingdom	26	23.4909	26.7714	26.3571
ALL COUNTRIES	37.7469	18.8009	26.0738	25.6459
	Age-standardized prevalence of raised blood cholesterol (>5.0 mmol/L) (%)		Age-standardized estimate of mean cholesterol levels (mmol/L)
	adults aged 25+ years (2008)		adults aged 25+ years (2008)
	Source: Nichols, M., et al. European Cardiovascular Disease Statistics 2012. European Heart Network: Brussels; European Society of Cardiology: Sophia Antipolis (2012).		Source: Nichols, M., et al. European Cardiovascular Disease Statistics 2012. European Heart Network: Brussels; European Society of Cardiology: Sophia Antipolis (2012).
	Men	Women	Men	Women
Countries (n)	42	42	42	42
Albania	46.3	44.3	4.9	4.9
Armenia	39.6	41.5	4.7	4.8
Austria	61.3	57.7	5.3	5.3
Azerbaijan	33.1	36	4.5	4.7
Belarus	50.5	50.8	5	5.1
Belgium	64.6	59.9	5.4	5.3
Bosnia and Herzegovina	38.5	39.5	4.7	4.8
Bulgaria	50.3	49	5	5
Croatia	49.4	49.7	5	5
Cyprus	58.7	55.5	5.2	5.2
Czech Republic	54.4	52.7	5.1	5.1
Denmark	68.3	61.8	5.5	5.4
Estonia	56	56.7	5.2	5.2
Finland	57.5	59.3	5.2	5.4
France	63.5	60.2	5.4	5.3
Georgia	35.6	38	4.6	4.7
Germany	69.6	61.4	5.6	5.4
Greece	50.1	45.9	5	4.9
Hungary	55.4	54	5.2	5.2
Iceland	72.5	67	5.7	5.6
Ireland	65.5	59.5	5.4	5.3
Italy	62.3	61.6	5.3	5.4
Latvia	55.3	55.2	5.1	5.2
Lithuania	54.9	54	5.1	5.2
Luxembourg	69.5	64.1	5.6	5.5
Macedonia	42.4	43.7	4.8	4.9
Malta	60.7	56.9	5.3	5.3
Moldova	35.2	36.9	4.6	4.7
Netherlands	62.5	58.2	5.3	5.3
Norway	64.2	59.3	5.4	5.3
Poland	59.9	53.8	5.3	5.2
Portugal	57.2	54.3	5.2	5.2
Romania	46	45.2	4.9	4.9
Russia	47.3	52.1	4.9	5.1
Serbia	47.4	52	4.9	5.1
Slovakia	52.7	51.7	5.1	5.1
Slovenia	56.8	55.3	5.2	5.2
Spain	58.9	52.9	5.2	5.1
Sweden	56.1	47	5.2	5
Switzerland	61.1	56.9	5.3	5.2
Ukraine	43.1	44.7	4.8	4.9
United Kingdom	65.2	61.3	5.4	5.4
ALL COUNTRIES	54.7476	52.7976	5.13095	5.1381
	Age-standardized prevalence of raised blood pressure (systolic ≥140 or diastolic ≥90 mmHg) or blood pressure medication use (%)		Age-standardized estimate of mean systolic blood pressure (mmHg)
	adults aged 25+ years (2008)		adults aged 25+ years (2008)
	Source: Nichols, M., et al. European Cardiovascular Disease Statistics 2012. European Heart Network: Brussels; European Society of Cardiology: Sophia Antipolis (2012).		Source: Nichols, M., et al. European Cardiovascular Disease Statistics 2012. European Heart Network: Brussels; European Society of Cardiology: Sophia Antipolis (2012).
	Men	Women	Men	Women
Countries (n)	42	42	42	42
Albania	48	42	134	129
Armenia	49.8	46	135	133
Austria	42.6	33.4	131	124
Azerbaijan	46	41.1	132	129
Belarus	51.2	42.3	136	130
Belgium	39.3	30.4	129	122
Bosnia and Herzegovina	47.2	46.6	133	133
Bulgaria	48.1	40.9	134	128
Croatia	49.8	43.4	135	130
Cyprus	42.4	32	131	123
Czech Republic	47.6	37.6	133	126
Denmark	40.6	28.4	130	119
Estonia	52.9	42.2	138	129
Finland	47.4	36.3	135	127
France	42.3	29.3	131	120
Georgia	49.9	43.5	135	131
Germany	44.8	34.3	133	125
Greece	39.4	32.7	129	123
Hungary	50	41	135	128
Iceland	40.2	27.3	129	118
Ireland	47	34.2	135	125
Italy	42.2	33.6	131	124
Latvia	51.2	42.2	136	129
Lithuania	52.1	43.4	137	131
Luxembourg	42.1	31.3	131	122
Macedonia	48	42.6	134	130
Malta	43.3	33.8	132	124
Moldova	48.4	43.3	134	130
Netherlands	42.4	30.8	131	122
Norway	46.3	35.2	135	126
Poland	49.3	42.4	135	130
Portugal	46.5	37.4	135	127
Romania	47.1	41.7	133	129
Russia	46.2	41.3	132	129
Serbia	50.1	43	135	130
Slovakia	49.6	42	135	129
Slovenia	50.4	42.3	136	130
Spain	41.5	31.7	130	122
Sweden	43.1	32.5	132	123
Switzerland	41.6	28.2	131	120
Ukraine	52.2	44.6	137	132
United Kingdom	42.2	32.8	131	124
ALL COUNTRIES	46.2452	37.6429	133.238	126.548
	Age standardized prevalence estimate of raised fasting blood glucose (> 7,0 mmol/L or on medication) (%),		Age-standardized estimate of mean blood glucose levels (mmol/L)
	adults aged 25+ years (2008)		adults aged 25+ years (2008)
	Source: Nichols, M., et al. European Cardiovascular Disease Statistics 2012. European Heart Network: Brussels; European Society of Cardiology: Sophia Antipolis (2012).		Source: Nichols, M., et al. European Cardiovascular Disease Statistics 2012. European Heart Network: Brussels; European Society of Cardiology: Sophia Antipolis (2012).
	Men	Women	Men	Women
Countries (n)	42	42	42	42
Albania	10.3	9	5.5	5.3
Armenia	11.5	11.5	5.7	5.6
Austria	7.1	4.6	5.4	5.1
Azerbaijan	12.1	12.3	5.7	5.7
Belarus	10.4	10	5.5	5.4
Belgium	9.3	6.4	5.6	5.2
Bosnia and Herzegovina	11.4	10.4	5.7	5.5
Bulgaria	10.4	8.9	5.5	5.3
Croatia	10.2	8.4	5.5	5.2
Cyprus	10.2	6.8	5.6	5.3
Czech Republic	11.5	9.1	5.7	5.3
Denmark	8.8	5.9	5.5	5.2
Estonia	9	7.8	5.4	5.1
Finland	10.3	6.3	5.7	5.3
France	7.2	4.3	5.5	5.1
Georgia	11.9	11.1	5.7	5.6
Germany	9.8	6.3	5.6	5.3
Greece	9.5	7.9	5.6	5.4
Hungary	10.6	8.5	5.6	5.2
Iceland	10.9	6.9	5.7	5.3
Ireland	8.4	5.6	5.5	5.2
Italy	8.8	5.4	5.6	5.1
Latvia	10.4	9	5.5	5.3
Lithuania	11.2	9.7	5.6	5.4
Luxembourg	9.9	6.7	5.6	5.3
Macedonia	10.4	8.8	5.5	5.3
Malta	11.8	8.9	5.8	5.5
Moldova	9.5	11.1	5.4	5.6
Netherlands	6.1	4.1	5.3	4.9
Norway	10.6	7.7	5.7	5.4
Poland	8.2	6.9	5.3	5
Portugal	7.5	5.7	5.4	5.1
Romania	10	8.9	5.5	5.3
Russia	10.5	10.7	5.5	5.5
Serbia	10.3	8.2	5.5	5.2
Slovakia	10.6	9.2	5.6	5.3
Slovenia	10.7	8.8	5.6	5.3
Spain	11	8.8	5.7	5.5
Sweden	8.1	6	5.5	5.2
Switzerland	9.3	5.3	5.6	5.2
Ukraine	10.2	10.2	5.5	5.4
United Kingdom	7.8	5.7	5.5	5.3
ALL COUNTRIES	9.85	7.94762	5.55714	5.30238
	Age-standardized death rates from cardiovascular disease and coronary heart disease by country and sex (per 100 000 people)
	Source: Nichols M, Townsend N, Scarborough P, Rayner M. Cardiovascular disease in Europe: epidemiological update. Eur Heart J 34 (2013) 3028-3034.
Country	Latest avail. year	Actual CHD death rates (under 65 years)	Actual CHD death rates (under 65 years)	Actual CHD death rates (ALL AGES)	Actual CHD death rates (ALL AGES)
		Men	Women	Men	Women
Countries (n)		42	42	42	42
Albania	2004	47.6	15.8	156.5	89.6
Armenia	2009	116.8	27.1	407.4	252
Austria	2011	27.9	6.3	125.1	65.2
Azerbaijan	2007	55.1	17.7	149.3	93.2
Belarus	2009	212.8	47.8	642.2	283.6
Belgium	2009	21.1	5.8	76.3	32.2
Bosnia and Herzegovina	2011	39	11.3	93.5	54.8
Bulgaria	2011	54.1	11.7	145.6	73.5
Croatia	2011	51.2	10.8	195.1	122.8
Cyprus	2011	37.9	8.4	102.2	44.4
Czech Republic	2011	48.7	10.8	219.9	128.4
Denmark	2006	20.8	5.9	97.7	51.7
Estonia	2011	65.1	9.9	255.6	124.2
Finland	2011	37.6	5.3	165.5	71.4
France	2009	14.8	2.5	49.7	18.8
Georgia	2010	30.5	6.9	80.3	38.7
Germany	2011	24.8	5.7	103	52.5
Greece	2010	44.9	9.9	89.1	37.7
Hungary	2011	82.9	21.8	275.2	159.1
Iceland	2009	20.9	0.8	117.5	54.6
Ireland	2009	33.7	8.7	143.7	69.2
Italy	2010	17.6	3.6	76.9	37.6
Latvia	2010	115.7	26.3	375.4	174.2
Lithuania	2010	118.2	26.3	436.2	238.8
Luxembourg	2010	20.3	3.6	68.8	27
Macedonia	2010	45.2	15.1	112.9	56.9
Malta	2011	39.7	9.4	177.4	91.5
Moldova	2011	121	43.7	530.1	377.3
Netherlands	2011	14	4.2	54.6	24.5
Norway	2011	19.1	4.4	82.5	39.8
Poland	2011	40.4	8.7	128.2	59.5
Portugal	2011	15	3.6	49.1	24.2
Romania	2010	74.5	21.1	238.3	146.3
Russia	2010	181	44	500.9	254.5
Serbia	2011	46.8	11.3	125.5	68.6
Slovakia	2010	73.4	19.3	333.8	209.5
Slovenia	2010	27	3.6	94.9	40.5
Spain	2010	19.5	3.4	64.8	26.8
Sweden	2010	22.7	6.3	111.4	54.4
Switzerland	2010	17.2	3.2	80.4	38.4
Ukraine	2011	166.1	49.2	610.1	366
United Kingdom	2010	32.2	7.7	111.1	49.4
		55.1143	13.5452	191.755	102.936
	Health expenditure per capita, by purchasing power parity (constant 2011 international $)
	Source: http://data.worldbank.org/indicator/SH.XPD.PCAP.PP.KD
	Health expenditure (2008)	Health expenditure (1995-2008)
Albania	504.371	282.383
Armenia	239.493	155.816
Austria	4173.29	3092.47
Azerbaijan	376.118	197.188
Belarus	743.547	426.213
Belgium	3685.02	2588.01
Bosnia and Herzegovina	750.688	419.625
Bulgaria	970.478	531.765
Croatia	1576.69	906.752
Cyprus	2165.86	1292.81
Czech Republic	1772.44	1217.19
Denmark	4069.07	2801.59
Estonia	1318.27	676.751
Finland	3170.96	2155.74
France	3773.71	2826.54
Georgia	438.087	220.857
Germany	3968.1	2962.76
Greece	3004.13	1912.93
Hungary	1523.61	1075.11
Iceland	3714.61	2908.9
Ireland	3869.38	2294.48
Italy	2977.88	2164.09
Latvia	1191.75	663.025
Lithuania	1297.62	695.512
Luxembourg	6256.37	4187.81
Macedonia	726.996	553.208
Malta	2108.37	1473.25
Moldova	342.764	169.839
Netherlands	4728.27	2930.15
Norway	5558.91	3745.87
Poland	1240.39	720.817
Portugal	2549.64	1740.76
Romania	814.695	381.266
Russia	1029.99	525.03
Serbia	1194.99	531.45
Slovakia	1863.59	903.669
Slovenia	2437.49	1623.93
Spain	2982.23	1879.37
Sweden	3670.42	2584.08
Switzerland	4968.3	3582.73
Ukraine	482.919	286.054
United Kingdom	3238.91	2172.47
	Life expectancy at birth in 2008 (years)
	Source: http://data.worldbank.org/indicator/SP.DYN.LE00.IN
	Men	Women
Albania	73.565	79.853
Armenia	70.659	77.393
Austria	77.7	83.3
Azerbaijan	67.14	73.132
Belarus	64.7	76.5
Belgium	76.9	82.6
Bosnia and Herzegovina	72.97	78.179
Bulgaria	69.5	76.6
Croatia	72.4	79.6
Cyprus	76.943	81.17
Czech Republic	74	80.1
Denmark	76.3	80.7
Estonia	68.6	79.2
Finland	76.3	83
France	77.8	84.8
Georgia	69.849	77.122
Germany	77.2	82.4
Greece	77.5	82.5
Hungary	69.8	77.8
Iceland	80	83.3
Ireland	77.9	82.4
Italy	78.9	84.2
Latvia	67.2	77.9
Lithuania	66.3	77.6
Luxembourg	78.1	83.1
Macedonia	72.202	76.802
Malta	77.1	82.3
Moldova	64.459	72.184
Netherlands	78.3	82.3
Norway	78.3	83
Poland	71.3	80
Portugal	75.5	81.7
Romania	69.2	76.1
Russia	61.8	74.2
Serbia	71.3	76.6
Slovakia	70.9	78.7
Slovenia	75.4	82.3
Spain	78.2	84.3
Sweden	79.1	83.2
Switzerland	79.7	84.4
Ukraine	62.51	74.28
United Kingdom	77.6	81.7

## Sheet: S2-Plant foods
	Mean daily consumption of plant foods in Europe between 1993-2008 (per capita)
	Source: http://faostat.fao.org/site/609/DesktopDefault.aspx?PageID=609#ancor
	FRUITS TOTAL	APPLES	BANANAS	GRAPES	ORANGES & MANDARINS	ALCOHOLIC BEVERAGES TOTAL	BEER	DISTILLED BEVERAGESᴬ	WINE	COCOA BEANS	COFFEE	REFINED SUGAR & SWEETENERS TOTAL	REFINED SUGAR	OILCROPS TOTAL	TREE NUTS	PLANT OILS TOTAL	OLIVE OIL	SOYBEAN OIL	SUNFLOWER OIL	CEREALS TOTAL	MAIZE	RYE	WHEAT	POTATOES	LEGUMES TOTAL	VEGETABLES TOTAL	ONIONS	TOMATOES	PLANT PROTEIN	PLANT FAT
	g/day	g/day	g/day	g/day	g/day	g/day	g/day	g/day	g/day	g/day	g/day	g/day	g/day	g/day	g/day	g/day	g/day	g/day	g/day	g/day	g/day	g/day	g/day	g/day	g/day	g/day	g/day	g/day	g/day	g/day
Albania	202.812	31.3125	10.9375	63.0625	22.5625	51.375	35.6875	2.875	12.6875	0.9375	2.875	68.0625	47.3125	20.375	7.0625	18.9375	1.6875	0.5625	14.525	472.812	9.875	1.875	441.562	74.6875	12.8125	462.812	41.875	121.125	51.5	31.3625
Armenia	170.5	35.3125	3	56.8125	6.1875	21.75	6.875	8.125	6.75	2.0625	5.0625	74.8125	67.375	1.375	1.125	12.6875	0.1875	1.625	6.725	443.438	0	0.375	418.562	187.312	0	491.75	37.75	152.25	46.7812	20.2437
Austria	362.25	135.812	28.4375	20.3125	50.6875	407.25	305.562	14.8125	84.375	6.0625	19.9375	128.625	107	10	17.3125	52.75	1.4375	7	10.8875	300.062	34.75	37.125	212.75	162.562	2	238.625	21.75	37.1875	39.8375	67.3813
Azerbaijan	166.062	35.625	1.375	39.75	7.6875	57.4375	40.9375	15.125	1.5	1.25	0.0625	39.125	35.25	0.125	6.4375	7.6875	0	3.1875	1.99375	583.5	14.4375	0	539.312	148.25	0	312.5	37	105.188	54.0313	17.1187
Belarus	124.125	55.5	6.25	1.25	12.125	125.688	69.625	33.125	11.25	2.1875	1.375	103.875	92.4375	1.0625	4.5	25.75	0	2	18.075	379.562	0.5625	135.125	190.125	495.125	0	288.938	28.8125	47.8125	42	39.6688
Belgium*	264.5	87.625	22.6875	12.6875	57.25	353.438	278.5	5.5	68.8125	1.75	15.5625	142.938	121.125	9.9375	15.4375	61.875	2.4375	12.9375	7.2625	298.875	6.0625	2.25	273.75	284.812	6.625	345.688	11.3125	70.0625	39.1063	70.1813
Bosnia and Herzegovina	139.938	32.875	10.125	8.8125	18	141.438	96	39.0625	6.4375	3.75	6.5625	41.6875	28	1.8125	3.375	15.6875	0.0625	2.4375	12.275	537.25	247.625	4.0625	276.312	209.938	17.25	463.312	24.5625	29.875	60.125	31.4063
Bulgaria	130.875	25.6875	12.125	21.5	12.3125	198	148.438	21.875	27.625	3.9375	8.125	85.4375	75.375	9.125	2.25	38.3125	0	2.875	32.5063	415.938	31	1.75	368.312	91.8125	9.625	313.25	18.8125	95.125	43.7187	46.8188
Croatia	239	44.5625	27.625	54.1875	42.0625	313.875	209.875	6.25	97.9375	3.0625	11.8125	142	86	7	8.0625	31.625	2.9375	9.4375	14.0625	297.125	25.25	1.1875	262.875	255.625	8.4375	251.562	28.0625	47.25	36.4875	42.2938
Cyprus	284.312	32.625	25.0625	35.125	79.75	142.312	98.4375	7.8125	34	4.75	10.4375	101.5	81.9375	27.0625	11.125	35.875	5	11.5625	9.1	233.562	4.6875	0.0625	216.812	91.4375	11.1875	355	23.0625	93.75	33.2062	57.3438
Czech Republic	195.75	41.375	26.75	12.25	54.5625	474.688	430.938	18.6875	24.75	6.75	8.9375	121.375	97.875	7.3125	4.625	46.4375	0.3125	5.9375	5.7875	332.938	0.0625	38.875	277	211.625	5.75	205.875	26.5	28.625	38.425	57.025
Denmark	283.188	79.0625	30.875	22.0625	85.625	366.125	275.25	9.6875	79.5625	12.1875	24.6875	146.438	107	4.5	11	24.25	1.1875	10	1.68125	330.562	17.0625	40	248.438	213	3.0625	244.812	24.5625	44.6875	38.4625	35.9062
Estonia	184.375	53.4375	19.4375	16.25	36.375	237	182.438	31.6875	16.3125	13.8125	12.375	115.5	98.5625	0	4.375	22.0625	0.0625	5.625	4.44375	348.125	11.6875	67.8125	211.438	327.125	7.0625	205.5	13.625	29.875	39.325	35.2187
Finland	223.938	57.75	31.8125	13.25	64.9375	278.938	237.688	15.125	22.4375	2.75	31.4375	99.625	83.9375	4.25	3.375	28.5	0.4375	2.875	2.29375	286.812	0	43.6875	200	190.438	3.3125	196.938	12	42.1875	38.3687	35.8687
France	268.5	31	10.625	10.8125	104.5	267.438	83.25	6.75	148.938	9.875	14.875	107.312	90.375	7.125	10.125	49.0625	3.5625	5	19.5438	317.75	34.9375	1.1875	266.812	178.562	5.5625	290.938	14.3125	66.375	39.2563	60.5375
Georgia	139.625	35.625	2.9375	12.8125	31.375	58.8125	18.6875	1.5	38.8125	1.625	2.3125	81.875	73.8125	0.375	9.5	12.6875	0.0625	1.375	7.525	533.062	105.75	0.375	406.562	136	0.1875	224.312	21.0625	88.1875	49.2812	23.5437
Germany	241.312	78.625	31.125	23.8125	26.75	396.5	317.125	18.0625	60.625	6.4375	18.0625	122.812	92.625	8.1875	13.4375	46.75	1.0625	13.9375	7.6125	278.25	24.3125	30.25	205.875	201.5	2.8125	233.75	15.5	38.4375	38.0125	59.5688
Greece	438.875	49.8125	14.6875	76.125	129.812	175.188	99.8125	12	63	5.4375	10.6875	87.9375	73.625	39.5	30.3125	71.375	44.875	1.625	13.25	390.25	4.6875	1	358.812	204.438	13.125	734.625	45.8125	328.25	52.4563	90.075
Hungary	192.312	64	19.3125	18.875	26.9375	304.25	201.625	18	83.9375	5.75	7.3125	109.062	83.1875	2.625	1.25	43	0.0625	2.875	29.3062	278.625	1.75	3.5	263.188	182	9.875	290.25	26.4375	57.6875	36.725	50.5375
Iceland	278.625	49.9375	38.8125	24.9375	91.1875	168.312	134.75	8.9375	23.8125	11.9375	24.375	145.438	108.875	0.5625	2.8125	10.75	1.75	13.1875	1.46875	222	0	10.0625	188.625	159.312	0	149.562	11.125	27.5625	35.6313	38.5625
Ireland	254.625	30.625	25.0625	19.75	113.062	526.938	473.188	22.9375	28.75	4.5	6.3125	112.938	87.25	5.9375	2.8125	42.0625	1.75	4.8125	7.625	352.062	39.75	1.625	281.062	323.75	6.875	210.625	21.9375	29.875	42.8125	51.9937
Italy	378.312	55.5	21.75	38.5625	110.625	216.312	72.75	2.5625	141.062	4.3125	14.6875	84.75	73.625	8	17.5	71.125	35.1875	11.1875	10.6937	434.562	11	0	405.875	108.75	15	472.062	17	166	50.9312	81.8875
Latvia	141.688	48.625	17.625	11.0625	17	168.5	127.625	26.25	14.1875	4.5625	9.5625	100.75	80.6875	2.6875	4.0625	29.4375	0.5625	10.8125	4.79375	355.375	1.4375	50.4375	208.438	349.375	0	257.5	25.375	24.25	39.9312	40.5375
Lithuania	172.438	90.9375	14.25	6.1875	27.8125	217.25	175.125	22.75	14.5625	0	8.5625	103.688	72.6875	3.0625	3	20.0625	0	8.375	5.83125	456.375	0.875	79.3125	335.062	335.5	10.1875	256.312	24.5625	19.5	50.9062	27.5125
Luxembourg*	469.312	106.625	26.125	13.5	192	446.438	296.625	26.4375	122.688	9.9375	28.375	131.562	64.5	4.875	5.875	55.8125	3.3125	7.8125	5.25	292	19	10.125	240.562	204.812	3.8125	287.938	15.125	58.0625	36.9937	66.4937
Macedonia	251.188	46.5	6.125	86	25.75	109.688	82.625	9.0625	18	4.125	7.25	98.125	85.25	9.25	7.4375	31	1.1875	0.375	29.5437	382.375	73.3125	1.3125	301.688	139.5	15.25	443.062	37.5625	114.5	44.5125	46.6188
Malta	265	40.25	38.8125	39.0625	65.5625	151.125	117	7.375	27.5625	7.8125	8.6875	142.125	123.312	11.3125	9.625	21.9375	2.4375	8	6.5875	410.5	11.5	0	381.438	191.625	17.6875	496.125	31	126.312	50.775	42.0125
Moldova	154.5	49.5	2.9375	39.8125	4	92.5625	40.375	6.1875	45.8125	1.375	0.9375	75.5	59.9375	0.8125	4.0625	15.1875	0	0.1875	12.2562	479.5	247.125	1.25	212.25	188.875	1.3125	262.375	33.6875	72.0625	41.325	23.3813
Netherlands	350.562	92.0625	17.8125	32.5625	114.438	287.625	236.375	8.8125	42.4375	0	23.625	130	116.188	11.3125	17.3125	47.9375	1.4375	19.875	4.625	205.25	7.6875	4.1875	176.812	245.875	4.6875	239.5	23.6875	36.3125	33.1	58.2687
Norway	319.188	57.5625	37.5625	23.625	135.125	189.938	149.5	6.25	32.75	8	26.25	117	101.688	4.8125	8.4375	43.4375	1.6875	24.9375	2.10625	336.562	0	19.4375	269.125	197.812	3.4375	186.062	2.25	36.9375	40.6687	54.6688
Poland	131.25	45.4375	9.375	8.8125	15	218.25	177.188	13.25	4.625	3.9375	7	120.5	109.125	4.0625	2.0625	32.6875	0	7.125	3.0875	416.375	0	90.0625	299.562	361.375	5.625	346.812	38.1875	35.3125	49.3937	40.4562
Portugal	311.125	74.25	36.4375	17	73.5625	335.188	166.562	29.0625	139.312	5.0625	10.625	85.375	71.5625	6.375	13	48.3125	13.125	10.375	13.85	351.438	23.3125	12.125	265.188	261.688	11.25	479.625	35.125	134	45.9563	61.0187
Romania	155.938	65.125	9.0625	16.625	10.5	227.5	154.688	8.5	64.25	2.4375	4.9375	71.6875	62.6875	3.8125	3.25	31	0.0625	2.25	27.8875	498.812	108.188	2.6875	377.125	237	5.0625	435.312	46.375	100.812	53.8813	41.1125
Russia	123.312	42.25	11.4375	5	14.875	153.062	114.438	25.8125	12.9375	3.4375	3.875	116.5	100.938	2.75	1.375	26.125	0	2.125	22.4562	413.938	1.3125	27.375	360.875	318.188	4.125	245.062	31.625	45.75	45.5187	33.325
Serbia**	244.625	37.4375	12.8125	27.75	13.625	202.625	145.812	16.25	40.5625	2.375	6.875	71.125	57.4375	1.9375	6.25	29.6875	0	0.25	23.9563	292.25	42.6875	2.25	241.875	105.875	21.4375	303	30.4375	49.1875	36.8938	37.9187
Slovakia	164.25	21.625	23	12.625	38.9375	273.062	233.25	18.4375	19.75	2.6875	9.4375	107.812	87.5625	6	4.9375	30.5625	0	3.6875	7.1875	342	0	25	296.438	204.688	7.75	222.125	22.25	32.25	38.3313	40.8062
Slovenia	340.812	98.0625	36	78.625	43.875	294.375	217.5	6.5	62.875	7.5625	16	58.0625	41.5	4.5	8.5	31.5625	1.375	15.4375	10.7375	371.125	78.25	13.625	242.562	153.812	6.8125	205.75	21.1875	32.1875	41.0063	47.9062
Spain	290.5	47.375	23.25	12.3125	95	302.562	197.25	6.6875	96.8125	6.8125	10.375	84.5625	75.1875	14.3125	19.625	74.6875	32.1875	10.9375	26.9312	270.812	4.0625	2.5	242.5	210.312	18.75	431.938	46.8125	126.75	41.0875	87.5438
Sweden	280.438	52.5	45.4375	14.875	95.5625	205	154.562	9.8125	38.875	4.25	27.6875	120	104	7.125	8.125	42.9375	1.0625	6.125	2.65	274.625	4.1875	31.4375	216.188	160.562	4.375	211.438	15.0625	52.9375	34.6063	51.4375
Switzerland	262.062	50.375	25.5	23.5625	45.6875	281	153.5	7.3125	112.188	2.375	18.75	148.25	122.688	6.625	22.875	46.5	2.875	4	14.3688	294.625	10	5.0625	252.562	123.25	3.875	258.812	2.0625	63.8125	34.85	58.4938
Ukraine	96.3125	32.6875	6.125	9.375	8.3125	110.438	81	19.625	9.6875	0.8125	2.5625	121.062	101.938	1.5625	3.6875	28.375	0	0.625	26.35	437.188	26.125	35.25	347.5	367.688	7.3125	290.125	33.5	68.75	47.8062	36.0375
United Kingdom	275.75	58.1875	33	29	80.1875	323.625	272.062	7.1875	43.4375	7.6875	7	105.125	92.8125	10.375	5.875		1.625	9.375	5.98125	291.125	9.0625	1	256.312	312.562	13.4375	242.188	23.75	51.125	43.5	61.4937
ALL COUNTRIES	237.24	54.7872	20.3214	26.4375	54.7902	235.068	169.298	14.3348	48.7307	4.77083	11.8155	104.094	84.3869	6.99554	8.26637	35.5244	3.97619	6.77976	11.7876	362.842	30.7946	19.9196	286.622	216.868	7.30357	311.518	25.2976	72.0997	42.7982	47.6568
	Notes:
	*Data for 1993-1999 are for Belgium & Luxembourg
	**Data for 1993-2005 are for Serbia & Montenegro
	ᴬ Distilled beverages are listed as "Beverages, alcoholic" in the FAOSTAT database.

## Sheet: S3-Animal foods & Combinations
	Mean daily consumption of animal foods or food combinations in Europe between 1993-2008 (per capita)
	Source: http://faostat.fao.org/site/609/DesktopDefault.aspx?PageID=609#ancor
	MEAT TOTAL	BEEF	PORK	POULTRY	MEAT PROTEIN	MEAT FAT	BEEF & PORK FAT	DAIRY (MILK PRODUCTS) TOTAL	MILK	CHEESE	DAIRY PROTEIN	DAIRY FAT	BUTTER & GHEE	EDIBLE OFFALS	FISH & SEAFOOD	FISH & SEAFOOD FAT	EGGS TOTAL	LARD	HONEY	ANIMAL PROTEIN	ANIMAL FAT		TOTAL PROTEIN	TOTAL FAT	TOTAL FAT & ANIMAL PROTEIN	ANIMAL FAT & ANIMAL PROTEIN	TOTAL FAT & TOTAL PROTEIN	CARBOHYDRATES & ALCOHOL ENERGY (CA energy)	% CARBOHYDRATES & ALCOHOL ENERGY (% CA energy)	POTATO & CEREAL CARBOHYDRATES ENERGY (PC CARB energy)	% POTATO & CEREAL CARBOH. ENERGY (% PC CARB energy)	% PLANT FOOD ENERGY (excl. ALCOHOLIC BEVERAGES)	TOTAL ENERGY
	g/day	g/day	g/day	g/day	g/day	g/day	g/day	g/day	g/day	g/day	g/day	g/day	g/day	g/day	g/day	g/day	g/day	g/day	g/day	g/day	g/day		g/day	g/day	g/day	g/day	g/day	kcal	% total energy	kcal	% total energy	% total energy	kcal
Albania	90.5	34.9375	18.8125	20.1875	12.05	13.825	8.4375	719.75	612.562	11.3125	25.7125	28.0062	2.625	10.6875	8.25	0.2125	15.1875	4.5625	1.125	42.2563	50.1812	Albania	93.7375	81.5563	123.812	92.4375	175.294	1664.45	59.2912	1133	40.3598	72.364	2807.25
Armenia	69.3125	37.8125	8.625	16.9375	9.3875	10.6875	8.075	300.812	247.875	6.375	10.2313	10.6438	4.375	7.9375	3.375	0.1125	16	3.9375	1.0625	23.2812	30.15	Armenia	70.0563	50.3938	73.675	53.4312	120.45	1668.42	68.8203	1187.65	48.9892	81.4999	2424.31
Austria	303.562	53.25	198.688	45.6875	36.5	36.1875	32.0625	719.375	179.562	52.5	22.7187	18.5375	14	4.5	31.1875	1.2375	36.75	26.25	3.8125	67.8625	96.025	Austria	107.725	163.406	231.269	163.888	271.131	1739.9	47.0084	820.853	22.1777	60.5066	3701.25
Azerbaijan	46.875	20.3125	1.875	13.0625	6.38125	7.7125	4.05625	258.625	145.938	13.3125	9.19375	8.375	7.3125	5	4.8125	0.15	12.875	1.1875	0	18.4187	24.6562	Azerbaijan	72.4375	41.7937	60.2125	43.075	114.231	1800.39	72.4192	1441.07	57.9658	84.1014	2486.06
Belarus	175.438	64.3125	78.75	29.5625	22.1562	25.4938	22.9875	548.438	305.875	10.375	17.6062	13.2125	12.5	12.9375	29.9375	0.84375	40.8125	10.1875	1	49.7125	62.6688	Belarus	91.7125	102.337	152.05	112.381	194.05	1773.3	57.1837	1128.14	36.379	67.4285	3101.06
Belgium*	229.625	55.625	101.938	59	26.3438	21.0938	14.9125	665.812	170.062	47.4375	24.3688	20.025	16.5625	10.9375	64.4375	1.975	36	34.75	1.6875	63.45	92.1625	Belgium*	102.556	162.338	225.788	155.613	264.894	1767.22	47.7958	837.083	22.6395	62.7817	3697.44
Bosnia and Herzegovina	56	21.1875	15.8125	18.125	7.1125	8.825	7.2	410.938	307.562	10.8125	13.2937	13.8313	1.4375	5.0625	9.75	0.325	13.6875	2	1.1875	23.8438	27.5438	Bosnia and Herzegovina	83.9625	58.95	82.7937	51.3875	142.912	2010.27	69.2539	1463.41	50.4148	80.2515	2902.75
Bulgaria	149.938	27.1875	65.75	42.4375	18.5688	17.0688	11.275	435.062	262.938	23.5	13.425	15.725	1.125	14.25	9.5625	0.31875	30	10.0625	0.9375	39.3563	45.4062	Bulgaria	83.05	92.225	131.581	84.7625	175.275	1594.61	57.0971	980.595	35.1114	71.9526	2792.81
Croatia	112.812	19.375	66.25	22.875	12.2375	13.9188	11.425	483.5	304.375	16.625	15.1438	15.1	1.25	4.25	26.375	0.63125	28	13.0625	0.875	34.075	44.7812	Croatia	70.5313	87.0687	121.144	78.8562	157.6	1620.77	59.594	839.214	30.857	70.709	2719.69
Cyprus	231.312	16.8125	105.688	77.25	26.6	26.0375	15.45	385.75	278.875	14.9375	13.7375	17.6625	2.4375	10.75	52.5	1.38125	25.1875	3.1875	2.125	50.3875	52.9813	Cyprus	83.5938	110.331	160.719	103.369	193.925	1312.93	48.9581	611.299	22.7948	68.239	2681.75
Czech Republic	226.438	29.75	128	57.25	25.0375	24.0125	18.3687	547.75	118.438	35.5625	20.25	12.8313	11.4375	12.875	25.3125	0.86875	41	10.6875	1.5625	55.275	61.2875	Czech Republic	93.6875	118.306	173.581	116.562	211.994	1729.82	53.8183	877.498	27.3008	64.575	3214.19
Denmark	238.625	65.625	118.562	49.3125	27.7937	25.0938	20.3188	637.25	129.062	51.1875	20.6	18.1687	5.1875	31.8125	63.0625	2.4125	45.75	28.25	1.5625	68.375	97.1125	Denmark	106.837	133.019	201.394	165.488	239.856	1684.77	50.1437	811.218	24.1443	57.3552	3359.88
Estonia	158.562	42	71.9375	42	18.5	20.0563	15.8875	680.062	407.5	25.6875	23.6625	20.5125	12	11.5	47.5625	1.04375	32	3.875	1.375	53.0625	58.8625	Estonia	92.3813	94.075	147.137	111.925	186.456	1785.84	58.7544	953.679	31.3762	65.2492	3039.5
Finland	183.375	51.5625	89.4375	38.875	22.6062	43.8625	40.6938	961.125	367.75	40.3125	27.5625	25.175	14.1875	5.25	90.25	2.6625	25.25	2.375	1.25	64.1438	91.6187	Finland	102.537	127.494	191.638	155.762	230.031	1539.72	48.945	811.901	25.8089	56.4222	3145.81
France	260.375	73.375	96.5625	66.0625	32.8062	41.4	32.25	723.375	174.812	63.9375	24.95	24.5813	23.0625	24	89.0625	2.95625	41.5625	11.4375	1.125	75.5812	105.237	France	114.825	165.775	241.356	180.819	280.6	1547.7	43.4724	832.944	23.3961	57.9692	3560.19
Georgia	73.5625	28.0625	23.9375	16.5	9.04375	10.9063	8.55	368.125	358.75	0	12.3937	12.2937	1.25	7.125	9.0625	0.3	15.25	4.25	0.75	25.5812	29.775	Georgia	74.85	53.3188	78.9	55.3562	128.169	1829.56	69.504	1342.51	51.001	81.6345	2632.31
Germany	228	36.8125	145.188	36.75	26.525	26.8875	23.2375	653.625	181.438	51.5625	20.8438	15.2125	16.9375	8.625	38.75	1.98125	33.5	20.3125	3.0625	57.725	81.2188	Germany	95.7438	140.775	198.5	138.944	236.519	1646.99	49.1823	779.66	23.2821	61.4502	3348.75
Greece	219	56.6875	78.5	41.625	26.2875	21.9375	13.075	732.312	220.875	71	24.7437	26.475	2.8125	10	60.75	1.05	26.25	1.125	4.125	62.1625	56.6125	Greece	114.612	146.681	208.844	118.775	261.294	1743.52	48.7347	955.48	26.7076	73.4351	3577.56
Hungary	238.75	27	129.312	79.25	26.4437	28.3187	20.3625	449.25	196.375	24.5625	14.9	12.975	3.0625	6.875	11.4375	0.35625	45.1875	42.4375	0.9375	49.7937	81.3938	Hungary	86.5125	131.919	181.712	131.188	218.431	1514.89	48.9237	733.844	23.6996	61.274	3096.44
Iceland	220.5	34.3125	46.5	39.3125	29.2437	40.6375	22.95	682.188	275.438	51.1875	26.7687	26.1938	13.125	18.875	248.812	4.5625	21.1875	4.5	1	88.9625	93.4688	Iceland	124.612	132	220.962	182.431	256.613	1473.18	45.8692	573.556	17.8584	53.784	3211.69
Ireland	258.188	59.8125	99.4375	75.75	32.5562	30.8375	21.2375	764.312	483.562	25.6875	23.825	25.4937	8.9375	30.5625	57.5625	1.70625	20.625	11	1.0625	70.0937	80.9625	Ireland	112.912	132.95	203.044	151.056	245.863	1899.12	52.7754	987.329	27.4372	59.8861	3598.5
Italy	238.5	67.6875	103.312	47.625	30.3562	29.1625	24.3875	713.688	103.312	57.4375	17.4125	17.6875	7.5625	9.6875	63.625	1.65625	32.875	15.6875	1	60.2313	70.2625	Italy	111.138	152.144	212.375	130.494	263.281	1727.27	48.0082	1023.65	28.4516	70.1751	3597.88
Latvia	139.188	36.875	66.4375	34.5625	16.5	18.475	15.5312	589.062	361.25	13.5625	19.4062	16.6188	6.75	12.875	50.25	1.69375	31.625	17.375	1.25	48.4563	63.8687	Latvia	88.3938	104.406	152.862	112.325	192.8	1714.05	56.2455	1032.78	33.8901	66.1929	3047.44
Lithuania	166.062	45.125	80.9375	38.5	20.0312	22.7375	19.5562	541.062	234.75	20.1875	17.3688	11.9375	7.5	18	90.4375	2.625	31	8.9375	1.0625	55.3062	56.5	Lithuania	106.225	84.0062	139.312	111.806	190.231	1979.53	61.9317	1276.66	39.9416	69.1774	3196.31
Luxembourg*	263.125	74.25	122.25	50.875	31.5625	38.7687	33.1437	680.438	341.625	33.9375	24.4875	21.45	8	16.5625	67.625	1.71875	32	18.375	1.3125	69.2313	89.2	Luxembourg*	106.231	155.694	224.925	158.431	261.925	1697.25	47.3993	748.901	20.9146	58.1704	3580.75
Macedonia	99.1875	25.625	31.75	34.25	12.1562	16.0938	11.9313	311.438	101.625	7.75	10.6312	6.9375	9.625	6.75	12.5625	0.36875	26	8.0625	1.1875	28.0187	40.4063	Macedonia	72.5312	87.0125	115.031	68.425	159.544	1639.78	59.7071	963.653	35.0882	77.8094	2746.38
Malta	213.5	65.875	84.5	46.5	25.9437	19.75	15.3063	503.812	228.688	32.625	17.6938	18.1562	2.3125	7.0625	76.6875	2.49375	39.9375	23.5625	0	57.1875	65.2	Malta	107.95	107.194	164.381	122.387	215.144	1876.63	56.591	989.151	29.8285	70.2326	3316.12
Moldova	73.625	11.0625	36.5625	24.375	9.09375	10.275	8.04375	393.875	338.75	4	12.95	12.625	2.4375	9.4375	18.4375	0.56875	19.5	5	1.5	27.75	31.6687	Moldova	69.1	55.05	82.8	59.4188	124.15	1756.41	68.8334	1220.11	47.8157	77.3116	2551.69
Netherlands	235.438	51.125	125.25	48.1875	30.5625	34.4063	30.1938	957.875	343.562	52.5	29.4188	25.8563	6.875	5.8125	52.8125	1.7	45.6875	14.875	1.1875	72.5	83.7437	Netherlands	105.594	142.044	214.544	156.244	247.637	1516.18	46.3647	628.313	19.2137	59.5581	3270.12
Norway	167.875	56	64.0625	27.6875	20.425	30.825	25.625	727.125	208.5	41.0625	22.75	21.0125	7.5	6.0625	138.688	5.95	28.1875	18.5625	1	63.8375	87.8875	Norway	104.506	142.531	206.369	151.725	247.037	1637.23	48.2782	911.338	26.8732	63.2768	3391.25
Poland	197.375	21.25	132.5	42.6875	25.1813	27.25	24.0687	517.375	153	31.6875	14.85	15.6687	11.875	7.375	26.875	1.09375	28.9375	16.625	0	49.7563	72.3688	Poland	99.1375	112.806	162.562	122.125	211.944	1917	56.8411	1209.43	35.8608	69.0258	3372.56
Portugal	228.812	44.5	106.312	66.3125	28.675	27.725	21.025	536.688	164.125	22.875	16.8063	12.8938	5.125	15.875	155.875	2.575	25.4375	24.5	1.4375	66.1562	70.825	Portugal	112.112	131.831	197.987	136.981	243.944	1840.31	52.1925	993.619	28.1798	64.4197	3526
Romania	150.688	22.0625	75.75	43.1875	18.7937	17.1062	12.6625	595.375	536.188	7.3125	20.8937	23.0687	1.375	10.625	9.4375	0.325	32.1875	9.8125	1.0625	46.3938	52.9	Romania	100.25	94.0125	140.406	99.2938	194.262	1922.41	59.9301	1288.12	40.1563	71.5046	3207.75
Russia	141.25	53.3125	43	38.4375	18.1812	18.8688	15.0375	397.812	275.25	12	14.3437	12.475	8.3125	13.875	50.6875	1.68125	34.25	5.3125	1	44.8875	49.475	Russia	90.4	82.7875	127.675	94.3625	173.188	1875.44	62.1829	1184.99	39.2901	72.0884	3016
Serbia**	216.188	44.8125	139.688	25	24.2937	33.3625	29.5812	444	388.938	4.1875	14.6125	14.4125	0.8125	3.9375	8.4375	0.23125	17.6667	27.25	1	44.125	72.8937	Serbia**	81.025	110.8	154.925	117.019	191.825	1413.05	50.9079	765.376	27.5743	61.6311	2775.69
Slovakia	176.312	26.1875	109.938	36.6875	18.7562	19.1312	15.8438	349.688	102.688	24.0625	10.1312	9.75	7.125	7.0625	20.0625	0.55625	38.1875	25.5625	1.3125	36.5875	61.5	Slovakia	74.9375	102.294	138.881	98.0875	177.231	1587.55	55.7793	907.469	31.8844	67.5941	2846.12
Slovenia	242	64.3125	111.812	62.8125	28.6062	24.3562	19.2188	631.625	211.625	28.3125	20.2063	16.125	4	17.75	22.0625	0.6	23.625	15.1875	2.5	57.3812	63.4	Slovenia	98.3938	111.319	168.7	120.781	209.713	1596.38	52.5981	972.06	32.0277	64.7927	3035.06
Spain	297.125	40.125	161.125	71.9375	35.4813	31.9375	23.65	456.312	284.688	18.6875	14.4812	15.2063	1.625	12.875	117.188	3.225	37.625	6.375	2.125	70.0375	61.8875	Spain	111.125	149.438	219.475	131.925	260.562	1476.12	44.4413	736.926	22.1865	66.8956	3321.5
Sweden	196.75	57.6875	99	31	25.8938	22.5563	19.4438	989.938	209.188	47.75	28.8375	21.925	10.3125	5.3125	81.6875	3.3	31.125	11.1875	1.625	68.9938	74	Sweden	103.6	125.425	194.419	142.994	229.025	1515.66	48.7841	727.038	23.4009	61.5289	3106.88
Switzerland	200.812	59	95.1875	35.75	23.5812	41.0938	37.3	862.688	277.938	47.3125	24.1812	23.975	16.6875	13.9375	40.8125	1.2	28.0625	12.75	3.5625	59.2437	93.3812	Switzerland	94.0938	151.85	211.094	152.625	245.944	1583.95	46.8355	692.929	20.4891	60.4406	3381.94
Ukraine	104.688	36.8125	39.25	25.5625	13.125	14.325	12.0875	449.062	378.938	6.625	14.6625	14.525	7.0625	10.1875	34.875	1.025	31.375	7.0625	3.25	36.9625	44.575	Ukraine	84.775	80.5937	117.556	81.5375	165.369	1934.15	63.807	1255.91	41.4321	75.7814	3031.25
United Kingdom	215.125	51.0625	69.0625	76.9375	27.2937	36.9	27.4687	635.812	331.25	26.75	19.1125	20.7	9.125	7.875	54.375	1.3	27.375	10.375	1.25	56.325	78.5188	United Kingdom	99.8125	139.988	196.312	134.844	239.8	1648.26	49.0645	868.146	25.8425	64.0577	3359.38
ALL COUNTRIES	184.152	43.1086	85.4107	42.7783	22.3494	24.5216	19.379	581.243	269.179	28.2976	18.8374	17.4771	7.5625	11.256	51.7932	1.4994	29.6364	13.1399	1.45833	52.4469	65.4421		95.243	113.094	165.541	117.889	208.337	1695.29	54.6254	964.25	31.4296	67.2508	3137.55
	Notes:
	*Data for 1993-1999 are for Belgium & Luxembourg
	**Data for 1993-2005 are for Serbia & Montenegro

## Sheet: S4-Historical statistics
	Statistics of CVD indicators in 1980									Life expectancy at birth in 1980 (years)
	Source: Nichols, M., et al. European Cardiovascular Disease Statistics 2012. European Heart Network: Brussels; European Society of Cardiology: Sophia Antipolis (2012).									Source: http://data.worldbank.org/indicator/SP.DYN.LE00.IN
	Mean systolic blood pressure	Mean systolic blood pressure	CHD mortality	CHD mortality	Stroke mortality	Stroke mortality	CHD & Stroke mortality total	CHD & Stroke mortality total		Men	Women
	adults aged 25 and over		age-standartized death rates, adults aged under 65 years, per 100,000
	Men	Women	Men	Women	Men	Women	Men	Women
Countries (n)	42	42	27	27	27	27	27	27		41	41
Albania	133	133								68.475	72.085
Armenia	136	136	104	33	27	17	131	50		67.606	73.917
Austria	139	134	83	20	27	14	110	34		69	76.1
Azerbaijan	135	132	151	52	58	37	209	89		60.994	68.553
Belarus	138	135	137	42	59	35	196	77		65.583	74.232
Belgium	136	131	77	18	19	12	96	30		69.89	76.69
Bosnia and Herzegovina	132	132								67.611	72.986
Bulgaria	135	136	77	22	61	38	138	60		68.46	73.99
Croatia	138	136								66.39	74.15
Cyprus	135	131								72.769	76.844
Czech Republic	137	136								66.8	73.93
Denmark	137	130								71.17	77.18
Estonia	141	138	170	39	54	35	224	74		63.917	74.161
Finland	143	138								69.24	77.85
France	139	132	39	7	20	10	59	17		70.1	78.2
Georgia	138	135	141	48	70	39	211	87		65.646	73.293
Germany	140	135								69.514	76
Greece	134	132	54	10	22	16	76	26		70.653	76.791
Hungary	138	135	130	35	61	36	191	71		65.53	72.77
Iceland	138	132	117	13	16	13	133	26		73.51	80.35
Ireland	140	131	142	41	24	22	166	63		69.844	75.39
Italy	137	136	62	13	25	15	87	28		70.67	77.38
Latvia	139	137	187	47	66	33	253	80		63.75	74.12
Lithuania	140	138	126	33	41	26	167	59		65.57	75.64
Luxembourg	140	134	85	23	25	20	110	43		68.537	75.79
Macedonia	136	135								66.908	70.48
Malta	137	135	130	49	32	16	162	65		70.63	75.35
Moldova	136	133	123	73	52	38	175	111		61.502	68.172
Netherlands	139	132	92	19	15	11	107	30		72.47	79.18
Norway	142	137								72.34	79.17
Poland	137	138	93	18	28	17	121	35		66	74.4
Portugal	138	135	48	12	53	30	101	42		67.8	74.8
Romania	135	134	62	24	44	33	106	57		66.53	71.78
Russia	135	134	169	47	72	41	241	88		61.39	72.96
Serbia	138	137
Slovakia	137	136								66.75	74.25
Slovenia	138	136								67.3	75.1
Spain	137	134	44	9	24	15	68	24		72.32	78.53
Sweden	139	133								72.78	78.85
Switzerland	139	131								72.23	78.85
Ukraine	140	136	149	52	58	35	207	87		64.131	73.739
United Kingdom	137	131	143	36	23	18	166	54		70.7	76.8
	137.571	134.333	108.704	30.9259	39.8519	24.8889	148.556	55.8148		68.1222	75.1415
Note: Some missing data of CVD statistics were supplemented by values from the previous or folowing year.
	Mean daily food consumption between 1965-1980 (per capita)
	Source: http://faostat.fao.org/site/609/DesktopDefault.aspx?PageID=609#ancor
	FRUITS	BANANAS	ORANGES & MANDARINS	DISTILLED BEVERAGES	WINE	COFFEE	CEREALS	SUNFLOWER OIL	POTATOES	VEGETABLES	ONIONS	PLANT FAT	DAIRY TOTAL	MEAT TOTAL	ANIMAL PROTEIN	ANIMAL FAT	ANIMAL FAT & ANIMAL PROTEIN	TOTAL PROTEIN	TOTAL FAT	TOTAL FAT & ANIMAL PROTEIN	TOTAL FAT & TOTAL PROTEIN	CA ENERGY	% CA ENERGY
	g/day	g/day	g/day	g/day	g/day	g/day	g/day	g/day	g/day	g/day	g/day	g/day	g/day	g/day	g/day	g/day	g/day	g/day	g/day	g/day	g/day	kcal	% total energy
Countries (n)	24	24	24	24	24	24	24	24	24	24	24	24	24	24	24	24	24	24	24	24	24	24	24
Albania	119.812	0	5.9375	2.8125	3.1875	0	573.625	10.525	51.875	197.375	0	24.2062	299.25	39.875	19.375	27.675	47.05	71.8375	51.8813	71.2562	123.719	1688.47	68.4839
Armenia
Austria	310.688	23.8125	40.5625	9.5625	95.5625	10.625	297.688	12.0562	177.875	208.375	10.625	44.0625	619.125	222.5	55.0438	85.775	140.819	90.9188	129.812	184.856	220.731	1644.79	51.0042
Azerbaijan
Belarus
Belgium (incl. Luxembourg)	203.312	21.4375	39.1875	8.875	40.375	19	284.438	3.79375	305.188	251.438	12.25	44.2563	494.188	216.25	55.8937	84.3375	140.231	94.8813	128.581	184.475	223.463	1550.68	49.4556
Bosnia and Herzegovina
Bulgaria	293.75	0.75	3.5	31.875	60.6875	0.1875	650.812	33.475	72.875	307.875	21.8125	46.3	395.188	135.938	34.5	45.4875	79.9875	98.35	91.7937	126.294	190.144	2240.27	64.0592
Croatia
Cyprus	502.25	10.5	54.125	4.3125	22.4375	6.0625	311.75	9.5	94.0625	328.562	10.4375	60.3562	302.5	130.312	32.8625	34.075	66.9375	75.7	94.4187	127.281	170.119	1509.72	55.9532
Czech Republic
Denmark	179.125	19.1875	38.8125	8.875	22.6875	32.125	231.5	1.075	233.938	128.5	14.375	38.4813	568.438	168.25	49.375	95.675	145.05	80.2438	134.131	183.506	214.375	1498.27	48.7291
Estonia
Finland	174.5	17.625	50.8125	17.6875	6.5	32.25	274.062	1.83125	262.312	65.25	5.3125	23.0625	920.188	132.312	57.9937	104.644	162.637	91.8687	127.688	185.681	219.556	1554.28	49.8417
France	200.062	23	43.6875	6.625	285.688	13.0625	281.375	4.5875	249.75	341.438	11.5625	36.175	659.312	245	66.8937	94.3062	161.2	104.994	130.463	197.356	235.456	1648.35	50.0695
Georgia
Germany	281.312	21.4375	36.875	16.75	47.1875	13	264.375	6.25	293.625	166.438	11.875	42.2187	492.688	222.125	52.75	83.7438	136.494	87.9562	125.987	178.738	213.944	1594.51	50.9947
Greece	333.875	3.4375	74.75	5.0625	73.6875	4.25	431.062	0.26875	155.688	597.812	36.8125	72.325	474.938	143.375	45.4063	40.3437	85.75	100.881	112.669	158.075	213.55	1730.25	54.2113
Hungary	176.125	2.9375	6.3125	16.125	96.4375	6.875	457.562	5.24375	186.312	265.625	24.4375	19.0375	389.062	262.688	46.4625	88.9187	135.381	96.7562	107.931	154.394	204.688	1859.73	57.0435
Iceland	143.188	19.625	33.625	11.875	11.75	29	232.625	0.075	150.062	43.875	6.125	23.2125	1005.5	184.062	91.95	98.375	190.325	118.294	121.594	213.544	239.887	1415.36	46.6933
Ireland	138.938	19	22	17.75	6.125	1.8125	349.312	2.85625	345.375	147.438	11.5	27.225	863.188	203.25	66.575	98.5625	165.137	107.494	125.794	192.369	233.287	1858.89	53.5781
Italy	322.5	14.4375	69.0625	5	291.75	9.0625	500.875	2.6125	114.062	437.188	18.75	62.4812	545.188	160.688	44.0562	49.1187	93.175	98.275	111.581	155.637	209.856	1956.37	57.591
Latvia
Lithuania
Luxembourg
Macedonia
Malta	165.625	18.0625	30.75	9.1875	4.4375	5.75	441.688	1.4125	65.875	278.5	5.3125	41.4062	464.875	130.438	43.9813	57.7875	101.769	96.1813	99.2	143.181	195.381	1831.72	58.1753
Moldova
Netherlands	244.688	21.5625	63.5	7.4375	21.25	20.375	219.688	1.725	237.5	216.625	15.0625	54.5	949.125	172.188	61.1313	72.9625	134.094	93.3313	127.469	188.6	220.8	1490.01	48.7229
Norway	222.562	24.5	53.6875	6.25	7.625	26.125	262.75	0.05625	254.812	136.312	2.375	49.3313	744.5	122.438	57.0438	84.3125	141.356	91.2687	133.638	190.681	224.906	1460.59	47.4585
Poland	90.75	1.3125	3.9375	21.6875	3.125	2.4375	512.438	2.2	507.125	277.75	21.75	22.3313	711.625	172.25	56.25	86.6	142.85	106.694	108.912	165.162	215.606	2031.23	58.3425
Portugal	176.125	14.9375	36.375	34.375	226	4.8125	366.312	4.525	279.438	355.375	20.125	51.1	210.25	98.6875	34.4937	31.8875	66.3812	80.975	83	117.494	163.975	1836.54	62.4581
Romania	100.5	0.3125	3.125	14.75	81.1875	1.125	569.375	21.7687	221.188	307.438	33.125	34.475	368.25	127.062	32.7938	45.3313	78.125	90.5062	79.8062	112.6	170.312	1960.6	63.7827
Russia
Serbia
Slovakia
Slovenia
Spain	211.375	25.3125	62.0625	7.5625	161.125	5.25	309	8.7625	302.688	442.688	53.25	58.4062	361.812	138.625	44.025	36.6625	80.6875	88.5938	95.0625	139.087	183.656	1615.06	56.4238
Sweden	224.188	23	68	18.875	19.8125	34.5625	219.25	1.38125	232.5	111.188	7.625	50.325	874.25	152.562	60.1562	67.3125	127.469	90.0625	117.644	177.8	207.706	1437.59	49.5562
Switzerland	410.812	21.6875	41.0625	7.4375	119.562	15.375	290.75	10.8187	144.875	224.625	3.0625	53.5625	833.312	200	55.9625	94.9938	150.956	92.125	148.556	204.519	240.681	1669.78	48.6949
Ukraine
United Kingdom	159.625	15.25	31	6.5	13.0625	5.125	265.062	1.38125	275.562	205.062	16.9375	37.8687	623.938	194.188	53.9063	99.2875	153.194	90.4	137.137	191.044	227.537	1544.54	48.4098
ALL COUNTRIES	224.404	15.1302	38.0312	12.3854	71.7188	12.4271	358.224	6.17422	217.273	251.781	15.6042	42.3628	590.445	165.628	50.7867	71.174	121.961	93.2745	113.531	164.318	205.427	1692.82	54.1555
	Statistics of CVD indicators in 1990									Life expectancy at birth in 1990 (years)
	Source: Nichols, M., et al. European Cardiovascular Disease Statistics 2012. European Heart Network: Brussels; European Society of Cardiology: Sophia Antipolis (2012).									Source: http://data.worldbank.org/indicator/SP.DYN.LE00.IN
	Mean systolic blood pressure	Mean systolic blood pressure	CHD mortality	CHD mortality	Stroke mortality	Stroke mortality	CHD & Stroke mortality total	CHD & Stroke mortality total		Men	Women
	adults aged 25 and over		age-standartized death rates, adults aged under 65 years, per 100,000
	Men	Women	Men	Women	Men	Women	Men	Women
Countries (n)	42	42	37	37	37	37	37	37		41	41
Albania	133	131	42	10	29	19	71	29		69.07	74.989
Armenia	136	135	137	38	33	27	170	65		64.86	70.78
Austria	135	130	61	14	18	9	79	23		72.3	79
Azerbaijan	134	131	188	71	45	29	233	100		60.601	69.099
Belarus	137	133	150	39	56	33	206	72		66.3	75.6
Belgium	133	129	40	9	13	8	53	17		72.73	79.54
Bosnia and Herzegovina	133	133	70	23	35	26	105	49		61.502	73.688
Bulgaria	136	133	89	24	68	36	157	60		68.3	75.15
Croatia	138	134	65	15	46	25	111	40		68.59	75.93
Cyprus	133	129								74.512	78.616
Czech Republic	136	133	143	34	44	22	187	56		67.54	75.42
Denmark	133	126								72.02	77.73
Estonia	139	134	174	39	63	27	237	66		64.5	74.7
Finland	138	134	110	18	26	12	136	30		70.94	78.88
France	135	128	28	5	13	6	41	11		72.6	80.8
Georgia	138	134	150	50	69	40	219	90		66.264	73.922
Germany	138	133	61	14	14	8	75	22		72.012	78.501
Greece	130	128	53	10	17	11	70	21		74.5	79.5
Hungary	139	133	136	38	62	30	198	68		65.14	73.7
Iceland	132	125	60	18	6	11	66	29		75.49	80.71
Ireland	136	129	103	27	15	11	118	38		71.974	77.647
Italy	135	131	41	8	15	9	56	17		73.8	80.3
Latvia	138	134	191	43	68	33	259	76		64.2	74.6
Lithuania	139	135	167	37	41	23	208	60		66.39	76.17
Luxembourg	136	130	54	10	21	13	75	23		71.487	78.709
Macedonia	136	133	68	22	39	30	107	52		69.233	73.158
Malta	133	131	72	31	10	15	82	46		72.847	77.621
Moldova	135	132	108	52	65	48	173	100		64.092	71.008
Netherlands	134	128	58	13	11	8	69	21		73.8	80.11
Norway	137	132	82	18	13	7	95	25		73.43	79.8
Poland	136	133	112	24	31	17	143	41		66.5	75.5
Portugal	136	133	38	10	35	20	73	30		70.6	77.5
Romania	136	133	85	27	50	33	135	60		66.59	73.05
Russia	134	132	161	38	66	38	227	76		63.8	74.26
Serbia	139	135
Slovakia	137	134								66.64	75.44
Slovenia	138	134	54	12	32	15	86	27		69.4	77.2
Spain	132	128	35	7	15	8	50	15		73.34	80.51
Sweden	134	129	63	15	12	7	75	22		74.81	80.4
Switzerland	134	127								73.94	80.71
Ukraine	138	134	136	41	59	34	195	75		65.6	74.9
United Kingdom	137	132	97	28	15	11	112	39		73.1	78.8
	135.619	131.548	94.1081	25.1892	34.3243	20.5135	128.432	45.7027		69.3986	76.6743
Note: Some missing data of CVD statistics were supplemented by values from the previous or folowing year.
	Mean daily food consumption between 1975-1990 (per capita)
	Source: http://faostat.fao.org/site/609/DesktopDefault.aspx?PageID=609#ancor
	FRUITS	BANANAS	ORANGES & MANDARINS	DISTILLED BEVERAGES	WINE	COFFEE	CEREALS	SUNFLOWER OIL	POTATOES	VEGETABLES	ONIONS	PLANT FAT	DAIRY TOTAL	MEAT TOTAL	ANIMAL PROTEIN	ANIMAL FAT	ANIMAL FAT & ANIMAL PROTEIN	TOTAL PROTEIN	TOTAL FAT	TOTAL FAT & ANIMAL PROTEIN	TOTAL FAT & TOTAL PROTEIN	CA ENERGY	% CA ENERGY
	g/day	g/day	g/day	g/day	g/day	g/day	g/day	g/day	g/day	g/day	g/day	g/day	g/day	g/day	g/day	g/day	g/day	g/day	g/day	g/day	g/day	kcal	% total energy
Countries (n)	24	24	24	24	24	24	24	24	24	24	24	24	24	24	24	24	24	24	24	24	24	24	24
Albania	114.25	0.375	9.125	3.4375	4.0625	0.375	605.125	18.125	46.1875	208.562	1.5625	30.675	348.438	41.375	21.1875	28.2688	49.4562	77.8437	58.9438	80.1312	136.787	1768.73	67.0973
Armenia
Austria	340.125	29.8125	54.3125	13	96.75	19.625	249.75	11.5562	165.688	207.375	13.375	53.4438	676.812	263.25	61.8875	94.0438	155.931	95.9625	147.494	209.381	243.456	1580.42	47.2394
Azerbaijan
Belarus
Belgium (incl. Luxembourg)	236.062	23.5625	65.875	11	56.25	21	287.125	5.86875	282.25	243.312	18.25	49.4063	531.438	244.625	62.1375	91.425	153.562	101.256	140.8	202.938	242.056	1607.72	48.2464
Bosnia and Herzegovina
Bulgaria	231.312	1.5625	5.75	36.9375	49.3125	1.875	580.688	35.2375	79.3125	352.25	21.25	50.675	503.688	178.812	46.25	59.6938	105.944	104.95	110.356	156.606	215.306	2120.27	59.2771
Croatia
Cyprus	461.125	21.125	56.9375	5.75	24.6875	7	269.812	3.71875	59.3125	293	12.0625	59.0688	328	158.562	37.4937	38.7312	76.225	74.8125	97.7937	135.287	172.606	1365.97	52.8999
Czech Republic
Denmark	176	17.1875	34.875	10.3125	45.3125	30.6875	240.625	0.5625	209.562	180.75	18.9375	36.4813	581.875	219.938	58.2563	93.225	151.481	90.8875	129.7	187.956	220.588	1520.71	49.0622
Estonia
Finland	214.75	25.9375	62.8125	21.3125	7.75	34.375	261.062	2.69375	232.5	111.312	6.8125	26.3125	909	160.375	61.1437	102.512	163.656	94.7938	128.831	189.975	223.625	1477.96	48.2247
France	190.625	21.5625	52.625	8.125	236.188	14.8125	288.938	12.2375	209.438	322.625	12.1875	47.5562	740.625	266.25	74.8375	102.181	177.019	112.494	149.738	224.575	262.231	1572.97	45.9026
Georgia
Germany	289.188	23	35.5625	20.4375	60.5	17.3125	272.062	6.6625	254.125	193.875	15.6875	44.6125	567.938	255.688	59.1	90.2625	149.363	95.4375	134.887	193.987	230.325	1662.19	50.2485
Greece	368.438	3.5	99.5625	11.1875	66.25	6.5625	419.438	4.0125	196	704.062	37.5625	80.8812	569.25	186.562	54.0875	48.5187	102.606	107.788	129.406	183.494	237.194	1770.53	51.8315
Hungary	181.125	4.375	7.875	24.0625	80.25	10	404.438	13.0125	155.062	257.312	24.6875	27.2562	476.875	302.562	56.2437	99.8938	156.138	102.056	127.131	183.375	229.188	1799.37	52.9208
Iceland	175.938	23.375	57.4375	12	21.625	28.375	229.438	0.45625	148.625	77.3125	7	29.9625	876.938	200.062	94.9688	100.544	195.512	123.625	130.5	225.469	254.125	1429.67	45.3838
Ireland	164.812	17.4375	39.0625	19.1875	8.9375	3.4375	352.188	4.35625	350.312	194.062	14.6875	38.2563	839.438	232.5	70.475	97.0625	167.538	112.144	135.331	205.806	247.475	1839.19	51.6981
Italy	319.938	15.6875	76.375	4.1875	223.562	11.5	460.5	4.275	108.062	460.875	18.5	70.4187	682.438	207.438	53.9812	61.975	115.956	104.919	132.394	186.375	237.312	1812.07	52.1685
Latvia
Lithuania
Luxembourg
Macedonia
Malta	188.562	19.625	39.5625	10.375	12.25	6	402.5	1.7	82.5	327	13.9375	44.3188	497.188	157.312	49.7437	63.1438	112.888	96.4563	107.469	157.213	203.925	1745.38	55.5799
Moldova
Netherlands	292.5	20.625	94	11.0625	37	24.8125	210.438	2.44375	238.375	209.5	11.6875	53.3687	995.375	202.062	65.175	77.2687	142.444	97.5625	130.65	195.825	228.213	1496.51	48.0952
Norway	256.688	24.8125	68.9375	6.625	12.8125	27.75	286.5	0.3	229	150.625	1.125	50.4812	810.125	136.125	62.4312	87.8187	150.25	98.7062	138.281	200.713	236.988	1510.29	47.1818
Poland	96.1875	1.0625	3.25	24.6875	5.125	2.5625	475.625	1.7625	424.062	306.938	25.75	24.5688	704.188	191.188	58.3687	89.875	148.244	106.181	114.431	172.8	220.613	1959.45	56.6478
Portugal	171.688	14.0625	39.6875	32.25	197.375	5.1875	347.812	14.4	292.312	370.625	19	54.9937	272	129.062	40.55	40.6812	81.2313	85.3625	95.675	136.225	181.037	1776.8	58.9014
Romania	130.938	0.4375	4.125	16.9375	91.5625	1.8125	479.375	23.575	203.562	416.25	38.1875	38.7812	421.25	161	41.1375	52.8438	93.9812	92.6688	91.625	132.763	184.294	1839.26	59.8851
Russia
Serbia		0	0	0	0	0		0	0		0
Slovakia
Slovenia
Spain	262.75	26.4375	78.25	8	144.688	7.875	286.812	20.075	295.562	480.562	50.5	71.1812	438.562	204.938	55.9625	48.4312	104.394	98.75	119.612	175.575	218.363	1578.79	50.9935
Sweden	230.812	27.875	64.3125	16.5625	29.1875	32.0625	225	1.43125	204.625	141.875	9.4375	49.3375	997.75	165.062	65.2375	73.5812	138.819	95.675	122.925	188.163	218.6	1436.03	48.3268
Switzerland	368.625	23.875	47.5625	6.5	130.188	16.375	272.438	8.675	132.125	249.562	1.9375	51.4063	908.812	226.812	62.4062	104.45	166.856	97.1063	155.856	218.263	252.963	1580.59	46.1057
Ukraine
United Kingdom	174.375	15.625	39.75	8.6875	24.0625	6.375	255.25	2.93125	283.438	221.875	19.5625	45.3188	631.312	192.688	53.0688	89.8187	142.887	90.2563	135.138	188.206	225.394	1537.23	48.5842
ALL COUNTRIES	234.867	16.1175	45.505	13.705	66.6275	13.51	340.122	8.00275	195.28	278.396	16.5475	47.0318	637.888	195.177	56.9221	76.5104	133.433	98.2372	123.54	177.711	221.778	1657.84	51.7709
	Statistics of CVD indicators in 2000									Life expectancy at birth in 2000 (years)
	Source: Nichols, M., et al. European Cardiovascular Disease Statistics 2012. European Heart Network: Brussels; European Society of Cardiology: Sophia Antipolis (2012).									Source: http://data.worldbank.org/indicator/SP.DYN.LE00.IN
	Mean systolic blood pressure	Mean systolic blood pressure	CHD mortality	CHD mortality	Stroke mortality	Stroke mortality	CHD & Stroke mortality total	CHD & Stroke mortality total		Men	Women
	adults aged 25 and over		age-standartized death rates, adults aged under 65 years, per 100,000
	Men	Women	Men	Women	Men	Women	Men	Women
Countries (n)	42	42	41	41	41	41	41	41		42	42
Albania	132	129	40	15	22	19	62	34		71.275	77.419
Armenia	134	133	115	28	29	20	144	48		67.998	74.719
Austria	133	127	47	10	11	7	58	17		75.2	81.2
Azerbaijan	131	129	175	66	41	30	216	96		63.788	69.877
Belarus	135	130	207	54	74	39	281	93		63.4	74.7
Belgium	131	126	34	8	10	7	44	15		74.6	81
Bosnia and Herzegovina	132	133								72.476	76.972
Bulgaria	134	130	84	23	63	30	147	53		68.2	75.3
Croatia	136	132	65	17	38	19	103	36		69.12	76.68
Cyprus	132	126	10	2	7	6	17	8		75.938	80.107
Czech Republic	134	128	73	18	23	11	96	29		71.7	78.4
Denmark	131	123	31	9	11	8	42	17		74.3	79
Estonia	137	130	137	30	55	23	192	53		65.1	76
Finland	135	130	65	11	13	10	78	21		74.1	81
France	133	124	21	3	8	5	29	8		75.3	83
Georgia	135	131	132	41	69	31	201	72		68.064	75.375
Germany	137	129	39	9	10	6	49	15		75	81
Greece	129	125	51	9	17	8	68	17		75.4	80.5
Hungary	136	130	108	30	49	22	157	52		67.1	75.6
Iceland	130	121	39	14	4	10	43	24		77.8	81.6
Ireland	136	127	60	12	10	10	70	22		74	79.2
Italy	132	126	27	5	9	6	36	11		76.9	82.8
Latvia	135	130	156	34	56	31	212	65		64.9	76
Lithuania	136	132	116	23	30	16	146	39		66.8	77.5
Luxembourg	133	126	35	5	10	13	45	18		74.8	81.1
Macedonia	133	131	71	22	40	34	111	56		70.83	75.775
Malta	133	128	44	17	7	7	51	24		76.2	80.3
Moldova	132	130	134	65	62	60	196	125		63.018	70.972
Netherlands	132	125	34	9	9	7	43	16		75.5	80.6
Norway	135	129	35	10	8	5	43	15		76	81.4
Poland	134	130	78	17	32	17	110	34		69.7	78
Portugal	135	130	26	7	25	12	51	19		72.9	79.9
Romania	133	130	96	32	62	36	158	68		67.7	74.8
Russia	131	129	224	54	98	50	322	104		59	72
Serbia	136	131	69	21	49	34	118	55		68.9	74.4
Slovakia	135	131	92	27	24	8	116	35		69.1	77.2
Slovenia	136	131	40	8	22	9	62	17		71.9	79.1
Spain	130	124	30	5	10	5	40	10		75.6	82.5
Sweden	133	126	37	10	9	6	46	16		77.4	82
Switzerland	131	123	26	5	6	4	32	9		76.9	82.6
Ukraine	135	131	208	64	74	39	282	103		62.44	73.55
United Kingdom	135	129	55	14.5	11	8.5	66	23		75.4	80.2
	133.524	128.452	112.789	32.0789	44.7222	26.0833	106.902	38.8293		71.2321	78.1273
Note: Some missing data of CVD statistics were supplemented by values from the previous or folowing year.
	Mean daily food consumption between 1985-2000 (per capita)
	Source: http://faostat.fao.org/site/609/DesktopDefault.aspx?PageID=609#ancor
	FRUITS	BANANAS	ORANGES & MANDARINS	DISTILLED BEVERAGES	WINE	COFFEE	CEREALS	SUNFLOWER OIL	POTATOES	VEGETABLES	ONIONS	PLANT FAT	DAIRY TOTAL	MEAT TOTAL	ANIMAL PROTEIN	ANIMAL FAT	ANIMAL FAT & ANIMAL PROTEIN	TOTAL PROTEIN	TOTAL FAT	TOTAL FAT & ANIMAL PROTEIN	TOTAL FAT & TOTAL PROTEIN	CA ENERGY	% CA ENERGY
	g/day	g/day	g/day	g/day	g/day	g/day	g/day	g/day	g/day	g/day	g/day	g/day	g/day	g/day	g/day	g/day	g/day	g/day	g/day	g/day	g/day	kcal	% total energy
Countries (n)	42	42	42	42	42	42	42	42	42	42	42	42	42	42	42	42	42	42	42	42	42	42	42
Albania	110.812	4.1875	13.625	3	9.25	1.375	545.938	17.4625	52.9375	318.312	23.8125	30.7438	527.688	57.75	30.0188	38.0938	68.1125	84.5813	68.85	98.8687	153.431	1695.22	63.2001
Armenia
Austria	355.188	32.8125	62.8125	14.375	90.4375	23.0625	263.875	11.6688	168.375	201.125	17.875	61.2062	736.688	293.188	67.3812	97.8938	165.275	103.663	159.1	226.481	262.763	1650.29	46.4225
Azerbaijan
Belarus
Belgium (incl. Luxembourg)	317.733	32.3333	105.467	8.6	62.8667	17.8	284.533	7.24667	289.8	306.933	21.4667	62.0467	571.867	246.6	64.26	93.68	157.94	103.86	155.72	219.98	259.58	1679.78	47.2671
Bosnia and Herzegovina
Bulgaria	181.5	6	8.5625	30.0625	29.875	4.8125	480	33.275	84.5625	358	23.875	46.775	474.562	172.188	44.1312	55.6687	99.8	94.4063	102.419	146.55	196.825	1791.75	57.2205
Croatia
Cyprus	332	26.625	92.625	7.75	26.6875	8.6875	266.875	6.98125	87.6875	350.562	19.1875	58.0875	391.125	217.875	48.5312	51.05	99.5812	84.8125	109.15	157.681	193.962	1376.99	50.2584
Czech Republic
Denmark	209.812	23.75	49.3125	8.625	67.5	27.75	278.688	1.3125	208.375	217.625	22.8125	34.4562	614.812	260	66.8375	98.575	165.412	103.169	133.025	199.862	236.194	1616.63	49.3363
Estonia
Finland	201.375	32.6875	59.0625	17.625	13.5625	32	269.875	2.63125	205	168.188	10.25	31.1312	922.688	171.562	62.3125	95.2875	157.6	97.8437	126.425	188.738	224.269	1509.46	48.9073
France	229.375	16.5625	76.9375	7.5	177.938	15.4375	304.188	18.8812	196.688	317.562	13.75	55.8125	749.625	269.25	77.2125	107.281	184.494	115.831	163.088	240.3	278.919	1548.88	43.7474
Georgia
Germany	276.312	31.9375	30	17.625	61.1875	19.5625	264.938	7.49375	226.312	215.812	15.8125	54.0312	626.5	242.938	58.2375	86.0563	144.294	95.1688	140.088	198.325	235.256	1621.81	48.9261
Greece	424.875	9.375	117.625	13.375	56.75	7.8125	403.5	10.7125	205.188	736.875	39.9375	88.6375	660.5	207.312	59.4313	53.2063	112.638	112.306	141.85	201.281	254.156	1756.96	49.6791
Hungary	178.375	13.125	12.125	20.3125	74.9375	9.75	313.312	24.125	182.062	262.188	26.6875	38.9312	482.688	272.625	54.5062	92.7125	147.219	93.075	131.656	186.162	224.731	1615.93	50.1539
Iceland	223	31	77.875	11.5	18.875	26.3125	237.688	0.94375	154.875	109.375	8.75	34.2875	727.688	198.188	84.3813	89.6438	174.025	119.338	123.906	208.288	243.244	1489.39	47.5691
Ireland	181.875	22.375	42.75	21.25	15.1875	5.0625	358.25	7.88125	349.188	198.188	17.5	50.7125	775.75	247	69.9688	84.4125	154.381	113.006	135.131	205.1	248.137	1893.83	52.4044
Italy	350.375	19.9375	91	2.625	166.188	13.1875	434.188	8.675	112.125	485.812	18.125	79.2938	706.562	233.5	59.325	69.275	128.6	109.65	148.575	207.9	258.225	1724.94	48.5044
Latvia
Lithuania
Luxembourg
Macedonia
Malta	237.562	33	55.1875	7.6875	19.25	6.6875	388.125	6.5625	145.938	382.875	20.6875	44.1937	489.938	189.25	52.8687	63.0375	115.906	100.356	107.238	160.106	207.594	1772.11	55.7113
Moldova
Netherlands	343.188	19	123.188	10.1875	38.3125	26.375	200.75	5.2625	252	214.938	16.5625	57.7563	951.25	237.312	69.5062	83.425	152.931	102.112	141.212	210.719	243.325	1529.94	46.9036
Norway	277.688	32.6875	108.438	6.0625	20.625	27.375	319.688	1.05	212.625	162.812	1.125	49.7125	751.125	149.5	62.5312	85.2313	147.762	101.125	134.938	197.469	236.062	1593.59	48.8364
Poland	105.812	6.75	10	18.4375	4.8125	4.9375	432.562	2.6875	382.312	344.188	33.375	33.05	607.625	195.188	52.725	80.4875	133.213	101.106	113.512	166.237	214.619	1910.11	56.5069
Portugal	267.625	30.9375	60.375	30	155.562	8.75	350.812	14.4	328.125	444.625	25.6875	60.325	423.125	185.25	56.5375	58.4687	115.006	103.744	118.781	175.319	222.525	1864.67	54.9291
Romania	139.812	2.9375	5.875	11.9375	71.5625	3	474.75	24.075	195.625	383.438	39.5	36.5875	477.938	153.312	42.0125	51.2562	93.2687	92.275	87.8563	129.869	180.131	1800.92	60.1046
Russia
Serbia
Slovakia
Slovenia
Spain	300.062	24.625	100.625	7.3125	112.688	10.125	280	25.7312	262.25	470	49	83.925	442.062	266.812	64.8062	58.1687	122.975	107.1	142.094	206.9	249.194	1525.36	46.4207
Sweden	243.125	41.9375	73.5625	11.1875	34.5	29.6875	247.5	1.95	178.812	179.188	13.125	50.225	976.5	172.562	65.35	74.6437	139.994	97.7875	124.862	190.212	222.65	1466.98	48.429
Switzerland	325.688	26.125	57.8125	5.6875	120.938	19	287.812	10.8688	129.25	256.438	1.5	53.3625	898.5	216.75	61.6687	98.8312	160.5	96.8438	152.181	213.85	249.025	1569.34	46.4071
Ukraine
United Kingdom	213.438	24.0625	53.375	8.0625	33.8125	6.9375	266.812	6.75	300.375	234.062	21.4375	57.8687	624.812	201.312	54	81.3063	135.306	94.7625	139.156	193.156	233.919	1578.63	48.4048
ALL COUNTRIES	251.109	22.6988	62.009	12.5328	61.8043	14.812	331.444	10.7762	204.604	304.963	20.9101	52.215	650.484	210.718	59.5226	76.9872	136.51	101.163	129.201	158.129	230.364	1649.31	50.6771

## Sheet: S5-Pearson linear correlations
		Pearson linear correlations between nutrition (mean consumption 1993-2008), CVD indicators, health expenditure and life expectancy
		Positive relationship				Negative relationship
		r > 0,70	p ≤ 0,001	p < 0,01	p < 0,05	p < 0,05	p < 0,01	p ≤ 0,001	r > -0,70
		Raised blood cholesterol (%)	Raised blood cholesterol (%)	Mean blood cholesterol levels (mmol/L)	Mean blood cholesterol levels (mmol/L)	Raised blood pressure (%)	Raised blood pressure (%)	Mean systolic blood pressure	Mean systolic blood pressure	Raised fasting blood glucose (%)	Raised fasting blood glucose (%)	Mean blood glucose levels (mmol/L)	Mean blood glucose levels (mmol/L)		Actual CHD death rates (under 65 years)	Actual CHD death rates (under 65 years)	Actual CHD death rates (ALL AGES)	Actual CHD death rates (ALL AGES)	Actual TOTAL CVD death rates (under 65 years)	Actual TOTAL CVD death rates (under 65 years)	Actual TOTAL CVD death rates (ALL AGES)	Actual TOTAL CVD death rates (ALL AGES)		Health expenditure per capita (2008)	Health expenditure per capita (1995-2008)	Life expectancy (2008)	Life expectancy (2008)
		Men	Women	Men	Women	Men	Women	Men	Women	Men	Women	Men	Women		Men	Women	Men	Women	Men	Women	Men	Women				Men	Women
1	FRUITS TOTAL	0.5821	0.5217	0.5738	0.5137	-0.6814	-0.6938	-0.5614	-0.665	-0.4154	-0.6422	0.0438	-0.3632	FRUITS TOTAL	-0.6425	-0.6488	-0.6399	-0.6363	-0.7581	-0.7352	-0.7661	-0.7075	FRUITS TOTAL	0.7745	0.7663	0.7914	0.7451
		p=0,000	p=0,000	p=0,000	p=0,001	p=0,000	p=0,000	p=0,000	p=0,000	p=0,006	p=0,000	p=0,783	p=0,018		p=0,000	p=0,000	p=0,000	p=0,000	p=0,000	p=0,000	p=0,000	p=0,000		p=0,000	p=0,000	p=0,000	p=0,000
2	APPLES	0.4497	0.4365	0.4476	0.4631	-0.2576	-0.3138	-0.1868	-0.2799	-0.3896	-0.4252	-0.2264	-0.3506	APPLES	-0.2089	-0.2366	-0.1846	-0.2078	-0.2965	-0.3421	-0.3285	-0.3736	APPLES	0.5151	0.5243	0.2762	0.3395
		p=0,003	p=0,004	p=0,003	p=0,002	p=0,100	p=0,043	p=0,236	p=0,073	p=0,011	p=0,005	p=0,149	p=0,023		p=0,184	p=0,131	p=0,242	p=0,187	p=0,057	p=0,027	p=0,034	p=0,015		p=0,000	p=0,000	p=0,077	p=0,028
3	BANANAS	0.7355	0.6754	0.7406	0.6853	-0.4247	-0.6016	-0.2594	-0.5743	-0.2356	-0.5849	0.1773	-0.3507	BANANAS	-0.5285	-0.5864	-0.4444	-0.468	-0.6581	-0.7285	-0.6778	-0.7183	BANANAS	0.6798	0.6853	0.6931	0.7206
		p=0,000	p=0,000	p=0,000	p=0,000	p=0,005	p=0,000	p=0,097	p=0,000	p=0,133	p=0,000	p=0,261	p=0,023		p=0,000	p=0,000	p=0,003	p=0,002	p=0,000	p=0,000	p=0,000	p=0,000		p=0,000	p=0,000	p=0,000	p=0,000
4	GRAPES	-0.226	-0.2539	-0.22	-0.2592	-0.0686	0.0854	-0.0849	0.0809	0.0979	0.1039	0.057	0.1062	GRAPES	-0.2005	-0.1375	-0.2218	-0.1571	-0.2106	-0.0759	-0.083	0.0847	GRAPES	-0.1191	-0.105	0.1796	0.0174
		p=0,150	p=0,105	p=0,162	p=0,097	p=0,666	p=0,591	p=0,593	p=0,610	p=0,537	p=0,513	p=0,720	p=0,503		p=0,203	p=0,385	p=0,158	p=0,321	p=0,181	p=0,633	p=0,601	p=0,594		p=0,453	p=0,508	p=0,255	p=0,913
5	ORANGES & MANDARINS	0.6573	0.5849	0.6489	0.5725	-0.6586	-0.752	-0.5164	-0.7239	-0.3824	-0.6231	0.1186	-0.3068	ORANGES & MANDARINS	-0.5678	-0.59	-0.5496	-0.5672	-0.6906	-0.7134	-0.7449	-0.7552	ORANGES & MANDARINS	0.8293	0.7987	0.7481	0.7477
		p=0,000	p=0,000	p=0,000	p=0,000	p=0,000	p=0,000	p=0,000	p=0,000	p=0,012	p=0,000	p=0,454	p=0,048		p=0,000	p=0,000	p=0,000	p=0,000	p=0,000	p=0,000	p=0,000	p=0,000		p=0,000	p=0,000	p=0,000	p=0,000
6	ALCOHOLIC BEVERAGES TOTAL	0.6843	0.6543	0.6768	0.6233	-0.2979	-0.4867	-0.1987	-0.4712	-0.4362	-0.6323	-0.1403	-0.543	ALCOHOLIC BEVERAGES TOTAL	-0.4259	-0.4628	-0.3627	-0.3732	-0.4927	-0.5416	-0.5211	-0.5599	ALCOHOLIC BEVERAGES TOTAL	0.6436	0.6159	0.4881	0.5478
		p=0,000	p=0,000	p=0,000	p=0,000	p=0,055	p=0,001	p=0,207	p=0,002	p=0,004	p=0,000	p=0,376	p=0,000		p=0,005	p=0,002	p=0,018	p=0,015	p=0,001	p=0,000	p=0,000	p=0,000		p=0,000	p=0,000	p=0,001	p=0,000
7	BEER	0.6132	0.5817	0.6023	0.5614	-0.1903	-0.3789	-0.109	-0.3564	-0.3099	-0.5005	-0.0953	-0.4432	BEER	-0.3401	-0.3773	-0.2669	-0.2804	-0.3954	-0.4404	-0.4058	-0.4442	BEER	0.5375	0.4985	0.3966	0.4262
		p=0,000	p=0,000	p=0,000	p=0,000	p=0,227	p=0,013	p=0,492	p=0,021	p=0,046	p=0,001	p=0,548	p=0,003		p=0,028	p=0,014	p=0,087	p=0,072	p=0,010	p=0,004	p=0,008	p=0,003		p=0,000	p=0,001	p=0,009	p=0,005
8	DISTILLED BEVERAGES	-0.0804	-0.0112	-0.0715	0.0137	0.3973	0.3404	0.3963	0.3352	0.0695	0.1798	-0.1457	0.0074	DISTILLED BEVERAGES	0.4183	0.3288	0.361	0.2697	0.4653	0.3762	0.4019	0.306	DISTILLED BEVERAGES	-0.1748	-0.2056	-0.4052	-0.2886
		p=0,613	p=0,944	p=0,653	p=0,932	p=0,009	p=0,027	p=0,009	p=0,030	p=0,662	p=0,255	p=0,357	p=0,963		p=0,006	p=0,033	p=0,019	p=0,084	p=0,002	p=0,014	p=0,008	p=0,049		p=0,268	p=0,191	p=0,008	p=0,064
9	WINE	0.4199	0.3983	0.4219	0.3571	-0.48	-0.5161	-0.4027	-0.5255	-0.4486	-0.5682	-0.0911	-0.4054	WINE	-0.4669	-0.4498	-0.4537	-0.4206	-0.5285	-0.523	-0.5612	-0.541	WINE	0.534	0.5566	0.4986	0.5436
		p=0,006	p=0,009	p=0,005	p=0,020	p=0,001	p=0,000	p=0,008	p=0,000	p=0,003	p=0,000	p=0,566	p=0,008		p=0,002	p=0,003	p=0,003	p=0,006	p=0,000	p=0,000	p=0,000	p=0,000		p=0,000	p=0,000	p=0,001	p=0,000
10	COCOA BEANS	0.5902	0.5804	0.6217	0.5666	-0.3163	-0.4629	-0.2419	-0.5085	-0.1417	-0.3655	0.0992	-0.2198	COCOA BEANS	-0.3748	-0.4545	-0.3475	-0.3825	-0.4079	-0.4855	-0.4367	-0.4799	COCOA BEANS	0.4486	0.4717	0.4216	0.4676
		p=0,000	p=0,000	p=0,000	p=0,000	p=0,041	p=0,002	p=0,123	p=0,001	p=0,371	p=0,017	p=0,532	p=0,162		p=0,014	p=0,002	p=0,024	p=0,012	p=0,007	p=0,001	p=0,004	p=0,001		p=0,003	p=0,002	p=0,005	p=0,002
11	COFFEE	0.6989	0.6602	0.7111	0.6762	-0.5031	-0.6668	-0.356	-0.6427	-0.3605	-0.6794	0.0668	-0.4509	COFFEE	-0.5564	-0.6111	-0.4928	-0.5143	-0.6362	-0.6935	-0.659	-0.6932	COFFEE	0.8338	0.8404	0.6899	0.7183
		p=0,000	p=0,000	p=0,000	p=0,000	p=0,001	p=0,000	p=0,021	p=0,000	p=0,019	p=0,000	p=0,674	p=0,003		p=0,000	p=0,000	p=0,001	p=0,000	p=0,000	p=0,000	p=0,000	p=0,000		p=0,000	p=0,000	p=0,000	p=0,000
12	REFINED SUGAR & SWEETENERS TOTAL	0.6722	0.6475	0.6797	0.6248	-0.3453	-0.5646	-0.2572	-0.5694	-0.3307	-0.5272	-0.1288	-0.4504	REFINED SUGAR & SWEETENERS TOTAL	-0.1189	-0.1753	-0.0392	-0.0821	-0.2666	-0.3977	-0.3095	-0.437	REFINED SUGAR & SWEETENERS TOTAL	0.5671	0.5759	0.322	0.4315
		p=0,000	p=0,000	p=0,000	p=0,000	p=0,025	p=0,000	p=0,100	p=0,000	p=0,032	p=0,000	p=0,416	p=0,003		p=0,453	p=0,267	p=0,805	p=0,605	p=0,088	p=0,009	p=0,046	p=0,004		p=0,000	p=0,000	p=0,038	p=0,004
13	REFINED SUGAR	0.5712	0.5436	0.5631	0.5162	-0.3334	-0.5326	-0.244	-0.52	-0.3862	-0.5019	-0.1699	-0.4314	REFINED SUGAR	-0.0649	-0.1183	-0.0045	-0.061	-0.1953	-0.3276	-0.2564	-0.3959	REFINED SUGAR	0.4496	0.4638	0.2681	0.3814
		p=0,000	p=0,000	p=0,000	p=0,000	p=0,031	p=0,000	p=0,119	p=0,000	p=0,012	p=0,001	p=0,282	p=0,004		p=0,683	p=0,455	p=0,977	p=0,701	p=0,215	p=0,034	p=0,101	p=0,009		p=0,003	p=0,002	p=0,086	p=0,013
14	OILCROPS TOTAL	0.1556	0.0464	0.1305	0.0105	-0.5039	-0.3833	-0.4784	-0.3719	-0.1762	-0.2715	0.0239	-0.1061	OILCROPS TOTAL	-0.297	-0.2815	-0.3582	-0.3629	-0.3656	-0.333	-0.3668	-0.2987	OILCROPS TOTAL	0.2066	0.1866	0.4284	0.3889
		p=0,325	p=0,770	p=0,410	p=0,948	p=0,001	p=0,012	p=0,001	p=0,015	p=0,264	p=0,082	p=0,881	p=0,504		p=0,056	p=0,071	p=0,020	p=0,018	p=0,017	p=0,031	p=0,017	p=0,055		p=0,189	p=0,237	p=0,005	p=0,011
15	TREE NUTS	0.2712	0.176	0.2416	0.1276	-0.6509	-0.5825	-0.5842	-0.5575	-0.3468	-0.4561	0.0192	-0.2153	TREE NUTS	-0.4708	-0.4522	-0.4987	-0.4957	-0.5468	-0.5203	-0.59	-0.5402	TREE NUTS	0.4909	0.4965	0.5704	0.5645
		p=0,082	p=0,265	p=0,123	p=0,421	p=0,000	p=0,000	p=0,000	p=0,000	p=0,024	p=0,002	p=0,904	p=0,171		p=0,002	p=0,003	p=0,001	p=0,001	p=0,000	p=0,000	p=0,000	p=0,000		p=0,001	p=0,001	p=0,000	p=0,000
16	PLANT OILS TOTAL	0.521	0.4488	0.4926	0.3941	-0.5559	-0.5734	-0.47	-0.5431	-0.4795	-0.6072	-0.0934	-0.4462	PLANT OILS TOTAL	-0.4125	-0.422	-0.4363	-0.4576	-0.4915	-0.5161	-0.5518	-0.5631	PLANT OILS TOTAL	0.602	0.5865	0.5639	0.6381
		p=0,000	p=0,003	p=0,001	p=0,010	p=0,000	p=0,000	p=0,002	p=0,000	p=0,001	p=0,000	p=0,556	p=0,003		p=0,007	p=0,005	p=0,004	p=0,002	p=0,001	p=0,000	p=0,000	p=0,000		p=0,000	p=0,000	p=0,000	p=0,000
17	OLIVE OIL	0.1178	0.0644	0.0902	0.0322	-0.4451	-0.3199	-0.4198	-0.3152	-0.1113	-0.1753	0.139	-0.0179	OLIVE OIL	-0.2354	-0.2447	-0.2836	-0.2871	-0.2987	-0.3147	-0.3454	-0.3103	OLIVE OIL	0.1902	0.1835	0.3489	0.3848
		p=0,458	p=0,685	p=0,570	p=0,840	p=0,003	p=0,039	p=0,006	p=0,042	p=0,483	p=0,267	p=0,380	p=0,910		p=0,133	p=0,118	p=0,069	p=0,065	p=0,055	p=0,042	p=0,025	p=0,045		p=0,228	p=0,245	p=0,024	p=0,012
18	SOYBEAN OIL	0.6631	0.62	0.6432	0.6071	-0.3516	-0.4866	-0.2223	-0.4492	-0.2536	-0.4684	0.04	-0.3349	SOYBEAN OIL	-0.4439	-0.4914	-0.4074	-0.4335	-0.5206	-0.5788	-0.5836	-0.6306	SOYBEAN OIL	0.6269	0.6119	0.5264	0.5682
		p=0,000	p=0,000	p=0,000	p=0,000	p=0,022	p=0,001	p=0,157	p=0,003	p=0,105	p=0,002	p=0,802	p=0,030		p=0,003	p=0,001	p=0,007	p=0,004	p=0,000	p=0,000	p=0,000	p=0,000		p=0,000	p=0,000	p=0,000	p=0,000
19	SUNFLOWER OIL	-0.3463	-0.3032	-0.3435	-0.3413	0.1982	0.2911	0.1036	0.2487	0.0973	0.2189	-0.1553	0.0492	SUNFLOWER OIL	0.298	0.3411	0.2013	0.2065	0.3898	0.4426	0.4273	0.4646	SUNFLOWER OIL	-0.3719	-0.3636	-0.3442	-0.345
		p=0,025	p=0,051	p=0,026	p=0,027	p=0,208	p=0,061	p=0,514	p=0,112	p=0,540	p=0,164	p=0,326	p=0,757		p=0,055	p=0,027	p=0,201	p=0,190	p=0,011	p=0,003	p=0,005	p=0,002		p=0,015	p=0,018	p=0,026	p=0,025
20	CEREALS TOTAL	-0.7432	-0.7319	-0.7386	-0.7074	0.4151	0.6465	0.3161	0.6462	0.4394	0.7023	0.1341	0.5851	CEREALS TOTAL	0.3584	0.4337	0.3173	0.3652	0.5037	0.609	0.5432	0.6095	CEREALS TOTAL	-0.6707	-0.6593	-0.581	-0.6311
		p=0,000	p=0,000	p=0,000	p=0,000	p=0,006	p=0,000	p=0,041	p=0,000	p=0,004	p=0,000	p=0,397	p=0,000		p=0,020	p=0,004	p=0,041	p=0,017	p=0,001	p=0,000	p=0,000	p=0,000		p=0,000	p=0,000	p=0,000	p=0,000
21	MAIZE	-0.5033	-0.5195	-0.4755	-0.4965	0.1709	0.3769	0.0988	0.3662	0.1112	0.3236	-0.0502	0.32	MAIZE	0.0325	0.1747	0.0599	0.1696	0.1212	0.2768	0.213	0.343	MAIZE	-0.3191	-0.3091	-0.2263	-0.3786
		p=0,001	p=0,000	p=0,001	p=0,001	p=0,279	p=0,014	p=0,534	p=0,017	p=0,483	p=0,037	p=0,752	p=0,039		p=0,838	p=0,268	p=0,706	p=0,283	p=0,445	p=0,076	p=0,176	p=0,026		p=0,039	p=0,046	p=0,150	p=0,013
22	RYE	0.104	0.1347	0.1011	0.1608	0.4111	0.2186	0.4364	0.2249	-0.0398	0.0595	-0.2724	-0.1415	RYE	0.4995	0.366	0.4986	0.3616	0.4209	0.2248	0.3414	0.129	RYE	-0.1331	-0.1374	-0.374	-0.1365
		p=0,512	p=0,395	p=0,524	p=0,309	p=0,007	p=0,164	p=0,004	p=0,152	p=0,802	p=0,708	p=0,081	p=0,371		p=0,001	p=0,017	p=0,001	p=0,019	p=0,006	p=0,152	p=0,027	p=0,416		p=0,401	p=0,385	p=0,015	p=0,389
23	WHEAT	-0.5334	-0.5316	-0.5418	-0.5303	0.1239	0.3503	0.0337	0.3514	0.4217	0.5178	0.2992	0.4718	WHEAT	0.1296	0.186	0.0651	0.1153	0.2681	0.3809	0.2996	0.3973	WHEAT	-0.4718	-0.4608	-0.3038	-0.3832
		p=0,000	p=0,000	p=0,000	p=0,000	p=0,435	p=0,023	p=0,832	p=0,023	p=0,005	p=0,000	p=0,054	p=0,002		p=0,413	p=0,238	p=0,682	p=0,467	p=0,086	p=0,013	p=0,054	p=0,009		p=0,002	p=0,002	p=0,050	p=0,012
24	POTATOES	0.0839	0.1178	0.0706	0.1147	0.3232	0.2045	0.3498	0.2283	-0.1504	0.0825	-0.3294	-0.068	POTATOES	0.5744	0.4881	0.5615	0.4522	0.4545	0.2784	0.348	0.153	POTATOES	-0.117	-0.1519	-0.4223	-0.2025
		p=0,597	p=0,458	p=0,657	p=0,469	p=0,037	p=0,194	p=0,023	p=0,146	p=0,342	p=0,604	p=0,033	p=0,669		p=0,000	p=0,001	p=0,000	p=0,003	p=0,002	p=0,074	p=0,024	p=0,333		p=0,460	p=0,337	p=0,005	p=0,198
25	LEGUMES TOTAL	-0.0313	-0.022	-0.0507	-0.0314	-0.0754	0.0482	-0.0751	0.0457	0.0521	-0.0483	0.0892	-0.0889	LEGUMES TOTAL	-0.2388	-0.2091	-0.2855	-0.2659	-0.1994	-0.1205	-0.1305	-0.0176	LEGUMES TOTAL	-0.1243	-0.151	0.1824	0.1281
		p=0,844	p=0,890	p=0,750	p=0,844	p=0,635	p=0,762	p=0,636	p=0,774	p=0,743	p=0,761	p=0,574	p=0,575		p=0,128	p=0,184	p=0,067	p=0,089	p=0,206	p=0,447	p=0,410	p=0,912		p=0,433	p=0,340	p=0,248	p=0,419
26	VEGETABLES TOTAL	-0.2875	-0.3499	-0.2964	-0.3525	-0.2055	0.085	-0.2389	0.0885	0.0864	0.1529	0.1152	0.1734	VEGETABLES TOTAL	-0.0314	0.0097	-0.1273	-0.1055	-0.0344	0.0429	0.0083	0.126	VEGETABLES TOTAL	-0.2481	-0.2416	0.0602	-0.003
		p=0,065	p=0,023	p=0,057	p=0,022	p=0,192	p=0,593	p=0,128	p=0,577	p=0,587	p=0,334	p=0,468	p=0,272		p=0,843	p=0,951	p=0,422	p=0,506	p=0,829	p=0,787	p=0,958	p=0,426		p=0,113	p=0,123	p=0,705	p=0,985
27	ONIONS	-0.5403	-0.5793	-0.5537	-0.568	0.1989	0.4326	0.0682	0.403	0.178	0.4747	-0.1534	0.3023	ONIONS	0.3303	0.3997	0.2615	0.299	0.3587	0.4354	0.4156	0.5024	ONIONS	-0.6038	-0.6211	-0.4035	-0.4669
		p=0,000	p=0,000	p=0,000	p=0,000	p=0,207	p=0,004	p=0,668	p=0,008	p=0,259	p=0,001	p=0,332	p=0,052		p=0,033	p=0,009	p=0,094	p=0,054	p=0,020	p=0,004	p=0,006	p=0,001		p=0,000	p=0,000	p=0,008	p=0,002
28	TOMATOES	-0.2536	-0.319	-0.2638	-0.3382	-0.316	-0.0833	-0.3292	-0.0785	0.0668	0.111	0.1779	0.2363	TOMATOES	-0.0837	-0.0435	-0.1606	-0.1296	-0.0997	-0.0355	-0.0853	0.0192	TOMATOES	-0.1228	-0.1115	0.131	0.0562
		p=0,105	p=0,040	p=0,091	p=0,028	p=0,041	p=0,600	p=0,033	p=0,621	p=0,674	p=0,484	p=0,260	p=0,132		p=0,598	p=0,785	p=0,310	p=0,413	p=0,530	p=0,823	p=0,591	p=0,904		p=0,438	p=0,482	p=0,408	p=0,724
29	PLANT PROTEIN	-0.5265	-0.5392	-0.5287	-0.5053	0.1935	0.4672	0.1275	0.4875	0.3208	0.4943	0.179	0.4499	PLANT PROTEIN	0.1961	0.2426	0.1215	0.1407	0.3007	0.3829	0.3211	0.3934	PLANT PROTEIN	-0.5185	-0.5077	-0.334	-0.3644
		p=0,000	p=0,000	p=0,000	p=0,001	p=0,219	p=0,002	p=0,421	p=0,001	p=0,038	p=0,001	p=0,257	p=0,003		p=0,213	p=0,122	p=0,443	p=0,374	p=0,053	p=0,012	p=0,038	p=0,010		p=0,000	p=0,001	p=0,031	p=0,018
30	PLANT FAT	0.5785	0.4982	0.5548	0.4491	-0.6421	-0.652	-0.5557	-0.6278	-0.4454	-0.6318	-0.024	-0.4265	PLANT FAT	-0.474	-0.4952	-0.5019	-0.5327	-0.5697	-0.5974	-0.6272	-0.6317	PLANT FAT	0.6323	0.6261	0.6575	0.7132
		p=0,000	p=0,001	p=0,000	p=0,003	p=0,000	p=0,000	p=0,000	p=0,000	p=0,003	p=0,000	p=0,880	p=0,005		p=0,002	p=0,001	p=0,001	p=0,000	p=0,000	p=0,000	p=0,000	p=0,000		p=0,000	p=0,000	p=0,000	p=0,000
31	MEAT TOTAL	0.8298	0.7925	0.8094	0.7683	-0.5399	-0.7277	-0.4322	-0.7179	-0.4992	-0.7551	-0.0931	-0.5839	MEAT TOTAL	-0.4495	-0.5218	-0.4289	-0.4854	-0.5781	-0.6778	-0.6529	-0.7267	MEAT TOTAL	0.7145	0.7045	0.6467	0.7455
		p=0,000	p=0,000	p=0,000	p=0,000	p=0,000	p=0,000	p=0,004	p=0,000	p=0,001	p=0,000	p=0,558	p=0,000		p=0,003	p=0,000	p=0,005	p=0,001	p=0,000	p=0,000	p=0,000	p=0,000		p=0,000	p=0,000	p=0,000	p=0,000
32	BEEF	0.5781	0.5942	0.5561	0.5785	-0.4156	-0.5599	-0.2745	-0.5191	-0.3677	-0.5195	0.0434	-0.2774	BEEF	-0.1743	-0.2634	-0.1955	-0.2971	-0.3332	-0.4299	-0.4301	-0.5477	BEEF	0.6447	0.6432	0.4517	0.5944
		p=0,000	p=0,000	p=0,000	p=0,000	p=0,006	p=0,000	p=0,079	p=0,000	p=0,017	p=0,000	p=0,785	p=0,075		p=0,270	p=0,092	p=0,215	p=0,056	p=0,031	p=0,004	p=0,004	p=0,000		p=0,000	p=0,000	p=0,003	p=0,000
33	PORK	0.6426	0.6034	0.6244	0.5842	-0.302	-0.4721	-0.2264	-0.4647	-0.4622	-0.6342	-0.2258	-0.6058	PORK	-0.3682	-0.4172	-0.3288	-0.3579	-0.45	-0.5318	-0.4903	-0.5436	PORK	0.5473	0.5281	0.4583	0.5541
		p=0,000	p=0,000	p=0,000	p=0,000	p=0,052	p=0,002	p=0,149	p=0,002	p=0,002	p=0,000	p=0,151	p=0,000		p=0,016	p=0,006	p=0,033	p=0,020	p=0,003	p=0,000	p=0,001	p=0,000		p=0,000	p=0,000	p=0,002	p=0,000
34	POULTRY	0.6146	0.5932	0.5904	0.5633	-0.3707	-0.5151	-0.2909	-0.508	-0.3954	-0.5483	-0.0961	-0.4307	POULTRY	-0.324	-0.3601	-0.3215	-0.355	-0.4085	-0.4721	-0.4776	-0.532	POULTRY	0.412	0.3932	0.4295	0.4979
		p=0,000	p=0,000	p=0,000	p=0,000	p=0,016	p=0,000	p=0,062	p=0,001	p=0,010	p=0,000	p=0,545	p=0,004		p=0,036	p=0,019	p=0,038	p=0,021	p=0,007	p=0,002	p=0,001	p=0,000		p=0,007	p=0,010	p=0,005	p=0,001
35	MEAT PROTEIN	0.8408	0.7963	0.8195	0.7793	-0.5732	-0.7552	-0.458	-0.7403	-0.5542	-0.7851	-0.1277	-0.5934	MEAT PROTEIN	-0.4515	-0.5237	-0.4366	-0.499	-0.5821	-0.6806	-0.6641	-0.7435	MEAT PROTEIN	0.7294	0.723	0.6666	0.7654
		p=0,000	p=0,000	p=0,000	p=0,000	p=0,000	p=0,000	p=0,002	p=0,000	p=0,000	p=0,000	p=0,420	p=0,000		p=0,003	p=0,000	p=0,004	p=0,001	p=0,000	p=0,000	p=0,000	p=0,000		p=0,000	p=0,000	p=0,000	p=0,000
36	MEAT FAT	0.7838	0.8107	0.7722	0.8118	-0.4693	-0.709	-0.3426	-0.6805	-0.4882	-0.7815	-0.0623	-0.5497	MEAT FAT	-0.4202	-0.5044	-0.3984	-0.4648	-0.5362	-0.6346	-0.6129	-0.6962	MEAT FAT	0.7617	0.7648	0.6308	0.7175
		p=0,000	p=0,000	p=0,000	p=0,000	p=0,002	p=0,000	p=0,026	p=0,000	p=0,001	p=0,000	p=0,695	p=0,000		p=0,006	p=0,001	p=0,009	p=0,002	p=0,000	p=0,000	p=0,000	p=0,000		p=0,000	p=0,000	p=0,000	p=0,000
37	BEEF & PORK FAT	0.6979	0.7397	0.6829	0.7458	-0.3433	-0.5876	-0.2096	-0.5453	-0.4996	-0.7432	-0.1228	-0.557	BEEF & PORK FAT	-0.3441	-0.4261	-0.3162	-0.3845	-0.4568	-0.5575	-0.5289	-0.6244	BEEF & PORK FAT	0.7267	0.7241	0.5344	0.6483
		p=0,000	p=0,000	p=0,000	p=0,000	p=0,026	p=0,000	p=0,183	p=0,000	p=0,001	p=0,000	p=0,438	p=0,000		p=0,026	p=0,005	p=0,041	p=0,012	p=0,002	p=0,000	p=0,000	p=0,000		p=0,000	p=0,000	p=0,000	p=0,000
38	DAIRY TOTAL (excl. BUTTER)	0.6209	0.559	0.6137	0.5538	-0.4207	-0.6158	-0.2602	-0.5801	-0.5937	-0.7506	-0.1905	-0.5782	DAIRY TOTAL (excl. BUTTER)	-0.4142	-0.4589	-0.3654	-0.4176	-0.5342	-0.6029	-0.5777	-0.6567	DAIRY TOTAL (excl. BUTTER)	0.7105	0.707	0.6112	0.7022
		p=0,000	p=0,000	p=0,000	p=0,000	p=0,006	p=0,000	p=0,096	p=0,000	p=0,000	p=0,000	p=0,227	p=0,000		p=0,006	p=0,002	p=0,017	p=0,006	p=0,000	p=0,000	p=0,000	p=0,000		p=0,000	p=0,000	p=0,000	p=0,000
39	MILK	-0.1931	-0.1635	-0.1971	-0.1762	0.258	0.2175	0.2543	0.2147	0.0316	0.129	-0.1658	0.0797	MILK	0.1972	0.2086	0.185	0.1744	0.1892	0.1828	0.209	0.1885	MILK	-0.187	-0.2316	-0.1947	-0.1912
		p=0,220	p=0,301	p=0,211	p=0,264	p=0,099	p=0,166	p=0,104	p=0,172	p=0,843	p=0,416	p=0,294	p=0,616		p=0,211	p=0,185	p=0,241	p=0,269	p=0,230	p=0,247	p=0,184	p=0,232		p=0,236	p=0,140	p=0,217	p=0,225
40	CHEESE	0.7144	0.6355	0.7167	0.6223	-0.696	-0.7871	-0.5851	-0.776	-0.521	-0.7494	0.0008	-0.5127	CHEESE	-0.5451	-0.5858	-0.507	-0.5281	-0.6324	-0.6804	-0.6897	-0.7173	CHEESE	0.767	0.7952	0.7155	0.7725
		p=0,000	p=0,000	p=0,000	p=0,000	p=0,000	p=0,000	p=0,000	p=0,000	p=0,000	p=0,000	p=0,996	p=0,001		p=0,000	p=0,000	p=0,001	p=0,000	p=0,000	p=0,000	p=0,000	p=0,000		p=0,000	p=0,000	p=0,000	p=0,000
41	DAIRY PROTEIN	0.6294	0.5682	0.6331	0.5581	-0.4501	-0.6358	-0.3186	-0.6205	-0.5106	-0.6835	-0.1433	-0.517	DAIRY PROTEIN	-0.3897	-0.4388	-0.3491	-0.4038	-0.5096	-0.5795	-0.5485	-0.6248	DAIRY PROTEIN	0.6877	0.6896	0.5834	0.6658
		p=0,000	p=0,000	p=0,000	p=0,000	p=0,003	p=0,000	p=0,040	p=0,000	p=0,001	p=0,000	p=0,365	p=0,000		p=0,011	p=0,004	p=0,023	p=0,008	p=0,001	p=0,000	p=0,000	p=0,000		p=0,000	p=0,000	p=0,000	p=0,000
42	DAIRY FAT	0.5394	0.4763	0.5383	0.4542	-0.5048	-0.6195	-0.3919	-0.6114	-0.4662	-0.6329	-0.1102	-0.4307	DAIRY FAT	-0.4212	-0.4449	-0.4013	-0.4311	-0.5119	-0.5496	-0.5405	-0.5736	DAIRY FAT	0.5895	0.5787	0.5931	0.6272
		p=0,000	p=0,001	p=0,000	p=0,003	p=0,001	p=0,000	p=0,010	p=0,000	p=0,002	p=0,000	p=0,487	p=0,004		p=0,005	p=0,003	p=0,008	p=0,004	p=0,001	p=0,000	p=0,000	p=0,000		p=0,000	p=0,000	p=0,000	p=0,000
43	BUTTER & GHEE	0.4932	0.5006	0.5046	0.4951	-0.2621	-0.4483	-0.1829	-0.4178	-0.4018	-0.5108	-0.1131	-0.3761	BUTTER & GHEE	-0.1141	-0.176	-0.0778	-0.1465	-0.1977	-0.277	-0.2596	-0.3652	BUTTER & GHEE	0.4507	0.5036	0.2677	0.4113
		p=0,001	p=0,001	p=0,001	p=0,001	p=0,094	p=0,003	p=0,246	p=0,006	p=0,008	p=0,001	p=0,476	p=0,014		p=0,472	p=0,265	p=0,625	p=0,355	p=0,209	p=0,076	p=0,097	p=0,017		p=0,003	p=0,001	p=0,087	p=0,007
44	EDIBLE OFFALS	0.4215	0.4071	0.4097	0.3692	-0.1824	-0.3609	-0.1227	-0.3961	-0.178	-0.2557	-0.0804	-0.1507	EDIBLE OFFALS	-0.0441	-0.0843	-0.0299	-0.0702	-0.0927	-0.1552	-0.1459	-0.2309	EDIBLE OFFALS	0.2766	0.2699	0.1348	0.2149
		p=0,005	p=0,007	p=0,007	p=0,016	p=0,248	p=0,019	p=0,439	p=0,009	p=0,259	p=0,102	p=0,613	p=0,341		p=0,782	p=0,596	p=0,851	p=0,659	p=0,559	p=0,326	p=0,357	p=0,141		p=0,076	p=0,084	p=0,395	p=0,172
45	FISH & SEAFOOD	0.5964	0.5748	0.6006	0.5925	-0.4443	-0.5876	-0.3188	-0.5783	-0.1614	-0.4057	0.1785	-0.1504	FISH & SEAFOOD	-0.2934	-0.3572	-0.2468	-0.2859	-0.4047	-0.5043	-0.4756	-0.5487	FISH & SEAFOOD	0.5249	0.5463	0.4665	0.5376
		p=0,000	p=0,000	p=0,000	p=0,000	p=0,003	p=0,000	p=0,040	p=0,000	p=0,307	p=0,008	p=0,258	p=0,342		p=0,059	p=0,020	p=0,115	p=0,066	p=0,008	p=0,001	p=0,001	p=0,000		p=0,000	p=0,000	p=0,002	p=0,000
46	FISH & SEAFOOD FAT	0.6399	0.5904	0.636	0.5981	-0.4304	-0.6039	-0.2718	-0.5717	-0.1791	-0.4342	0.2016	-0.1367	FISH & SEAFOOD FAT	-0.3021	-0.3516	-0.2486	-0.2906	-0.4201	-0.5093	-0.4964	-0.5842	FISH & SEAFOOD FAT	0.6394	0.6512	0.4868	0.5744
		p=0,000	p=0,000	p=0,000	p=0,000	p=0,004	p=0,000	p=0,082	p=0,000	p=0,256	p=0,004	p=0,201	p=0,388		p=0,052	p=0,022	p=0,112	p=0,062	p=0,006	p=0,001	p=0,001	p=0,000		p=0,000	p=0,000	p=0,001	p=0,000
47	EGGS TOTAL	0.5138	0.5066	0.5009	0.4804	-0.223	-0.3928	-0.1984	-0.424	-0.341	-0.3958	-0.192	-0.4497	EGGS TOTAL	0.055	-0.0015	0.0842	0.0207	-0.0495	-0.1715	-0.1163	-0.264	EGGS TOTAL	0.3555	0.3495	0.1131	0.2804
		p=0,001	p=0,001	p=0,001	p=0,001	p=0,156	p=0,010	p=0,208	p=0,005	p=0,027	p=0,009	p=0,223	p=0,003		p=0,730	p=0,992	p=0,596	p=0,897	p=0,755	p=0,277	p=0,463	p=0,091		p=0,021	p=0,023	p=0,476	p=0,072
48	LARD	0.4378	0.4403	0.4447	0.4379	-0.1039	-0.2061	-0.0485	-0.2174	-0.2495	-0.3641	-0.1348	-0.4529	LARD	-0.2009	-0.1916	-0.1624	-0.159	-0.2313	-0.2421	-0.2354	-0.2616	LARD	0.3264	0.3271	0.1956	0.2212
		p=0,004	p=0,004	p=0,003	p=0,004	p=0,513	p=0,190	p=0,761	p=0,167	p=0,111	p=0,018	p=0,395	p=0,003		p=0,202	p=0,224	p=0,304	p=0,315	p=0,141	p=0,122	p=0,134	p=0,094		p=0,035	p=0,034	p=0,214	p=0,159
49	HONEY	0.1649	0.0991	0.159	0.0541	-0.2908	-0.2989	-0.2411	-0.2732	-0.2431	-0.2792	-0.0672	-0.1094	HONEY	-0.0795	-0.0602	-0.0572	-0.0451	-0.2107	-0.2476	-0.2172	-0.2068	HONEY	0.3325	0.3512	0.248	0.2999
		p=0,297	p=0,532	p=0,315	p=0,734	p=0,062	p=0,054	p=0,124	p=0,080	p=0,121	p=0,073	p=0,672	p=0,490		p=0,617	p=0,705	p=0,719	p=0,777	p=0,180	p=0,114	p=0,167	p=0,189		p=0,031	p=0,023	p=0,113	p=0,054
50	ANIMAL PROTEIN	0.885	0.833	0.8748	0.8224	-0.5973	-0.8232	-0.4515	-0.8133	-0.5278	-0.7906	-0.0758	-0.5603	ANIMAL PROTEIN	-0.4468	-0.5272	-0.4077	-0.4771	-0.5937	-0.7122	-0.6786	-0.7842	ANIMAL PROTEIN	0.8042	0.8071	0.6877	0.8044
		p=0,000	p=0,000	p=0,000	p=0,000	p=0,000	p=0,000	p=0,003	p=0,000	p=0,000	p=0,000	p=0,633	p=0,000		p=0,003	p=0,000	p=0,007	p=0,001	p=0,000	p=0,000	p=0,000	p=0,000		p=0,000	p=0,000	p=0,000	p=0,000
51	ANIMAL FAT	0.8852	0.8721	0.8835	0.8644	-0.5137	-0.7625	-0.3686	-0.7474	-0.5674	-0.845	-0.1283	-0.6529	ANIMAL FAT	-0.4457	-0.5079	-0.3983	-0.4575	-0.5672	-0.6573	-0.6352	-0.7317	ANIMAL FAT	0.8266	0.8375	0.6404	0.7406
		p=0,000	p=0,000	p=0,000	p=0,000	p=0,001	p=0,000	p=0,016	p=0,000	p=0,000	p=0,000	p=0,418	p=0,000		p=0,003	p=0,001	p=0,009	p=0,002	p=0,000	p=0,000	p=0,000	p=0,000		p=0,000	p=0,000	p=0,000	p=0,000
52	ANIMAL FAT & ANIMAL PROTEIN	0.9153	0.8844	0.9098	0.8752	-0.5686	-0.8157	-0.4183	-0.8024	-0.5691	-0.8496	-0.1092	-0.6338	ANIMAL FAT & ANIMAL PROTEIN	-0.4614	-0.5339	-0.4161	-0.4819	-0.5984	-0.7043	-0.6764	-0.7802	ANIMAL FAT & ANIMAL PROTEIN	0.8448	0.8526	0.6835	0.7945
		p=0,000	p=0,000	p=0,000	p=0,000	p=0,000	p=0,000	p=0,006	p=0,000	p=0,000	p=0,000	p=0,491	p=0,000		p=0,002	p=0,000	p=0,006	p=0,001	p=0,000	p=0,000	p=0,000	p=0,000		p=0,000	p=0,000	p=0,000	p=0,000
53	TOTAL PROTEIN	0.7611	0.6968	0.7486	0.7001	-0.5867	-0.7181	-0.4519	-0.6977	-0.4508	-0.6691	-0.0047	-0.4291	TOTAL PROTEIN	-0.4155	-0.4853	-0.405	-0.4746	-0.5343	-0.6309	-0.6209	-0.7074	TOTAL PROTEIN	0.6736	0.6818	0.6253	0.7433
		p=0,000	p=0,000	p=0,000	p=0,000	p=0,000	p=0,000	p=0,003	p=0,000	p=0,003	p=0,000	p=0,977	p=0,005		p=0,006	p=0,001	p=0,008	p=0,001	p=0,000	p=0,000	p=0,000	p=0,000		p=0,000	p=0,000	p=0,000	p=0,000
54	TOTAL FAT	0.8607	0.8113	0.8475	0.7813	-0.6563	-0.8201	-0.5195	-0.7981	-0.59	-0.8624	-0.0942	-0.6348	TOTAL FAT	-0.5271	-0.5774	-0.5112	-0.5648	-0.6535	-0.7253	-0.7263	-0.79	TOTAL FAT	0.8509	0.8547	0.745	0.8374
		p=0,000	p=0,000	p=0,000	p=0,000	p=0,000	p=0,000	p=0,000	p=0,000	p=0,000	p=0,000	p=0,553	p=0,000		p=0,000	p=0,000	p=0,001	p=0,000	p=0,000	p=0,000	p=0,000	p=0,000		p=0,000	p=0,000	p=0,000	p=0,000
55	TOTAL FAT & ANIMAL PROTEIN	0.895	0.8433	0.8824	0.8188	-0.6563	-0.846	-0.5124	-0.8274	-0.5869	-0.8644	-0.0909	-0.629	TOTAL FAT & ANIMAL PROTEIN	-0.516	-0.578	-0.4918	-0.5524	-0.6532	-0.7429	-0.7323	-0.812	TOTAL FAT & ANIMAL PROTEIN	0.861	0.8646	0.7483	0.8517
		p=0,000	p=0,000	p=0,000	p=0,000	p=0,000	p=0,000	p=0,001	p=0,000	p=0,000	p=0,000	p=0,567	p=0,000		p=0,000	p=0,000	p=0,001	p=0,000	p=0,000	p=0,000	p=0,000	p=0,000		p=0,000	p=0,000	p=0,000	p=0,000
56	TOTAL FAT & TOTAL PROTEIN	0.8768	0.82	0.8631	0.7989	-0.6706	-0.8332	-0.5269	-0.8105	-0.5785	-0.8489	-0.071	-0.6047	TOTAL FAT & TOTAL PROTEIN	-0.5209	-0.5802	-0.5059	-0.5675	-0.6519	-0.7356	-0.7331	-0.8076	TOTAL FAT & TOTAL PROTEIN	0.8418	0.8472	0.7484	0.854
		p=0,000	p=0,000	p=0,000	p=0,000	p=0,000	p=0,000	p=0,000	p=0,000	p=0,000	p=0,000	p=0,655	p=0,000		p=0,000	p=0,000	p=0,001	p=0,000	p=0,000	p=0,000	p=0,000	p=0,000		p=0,000	p=0,000	p=0,000	p=0,000
57	CARBOHYDRATES & ALCOHOL ENERGY (CA ENERGY)	-0.3013	-0.3013	-0.2993	-0.2809	0.2966	0.4092	0.2842	0.4388	0.1074	0.346	-0.0739	0.2448	CARBOHYDRATES & ALCOHOL ENERGY (CA ENERGY)	0.354	0.3783	0.3445	0.3405	0.3855	0.3783	0.3688	0.3322	CARBOHYDRATES & ALCOHOL ENERGY (CA ENERGY)	-0.331	-0.3336	-0.444	-0.3658
		p=0,052	p=0,053	p=0,054	p=0,072	p=0,056	p=0,007	p=0,068	p=0,004	p=0,498	p=0,025	p=0,642	p=0,118		p=0,021	p=0,014	p=0,025	p=0,027	p=0,012	p=0,014	p=0,016	p=0,032		p=0,032	p=0,031	p=0,003	p=0,017
58	% CARBOHYDRATES & ALCOHOL ENERGY (% CA ENERGY)	-0.8542	-0.813	-0.8417	-0.7853	0.6202	0.8121	0.4934	0.804	0.5246	0.8422	0.067	0.6376	% CARBOHYDRATES & ALCOHOL ENERGY (% CA ENERGY)	0.5341	0.5975	0.52	0.5775	0.6552	0.7329	0.715	0.7737	% CARBOHYDRATES & ALCOHOL ENERGY (% CA ENERGY)	-0.8071	-0.8071	-0.7573	-0.8295
		p=0,000	p=0,000	p=0,000	p=0,000	p=0,000	p=0,000	p=0,001	p=0,000	p=0,000	p=0,000	p=0,673	p=0,000		p=0,000	p=0,000	p=0,000	p=0,000	p=0,000	p=0,000	p=0,000	p=0,000		p=0,000	p=0,000	p=0,000	p=0,000
59	POTATO & CEREAL CARB. ENERGY (PC CARB ENERGY)	-0.7247	-0.6989	-0.7238	-0.6714	0.5199	0.7236	0.4293	0.7388	0.3811	0.7041	0.0369	0.5475	POTATO & CEREAL CARB. ENERGY (PC CARB ENERGY)	0.4867	0.5395	0.4412	0.4651	0.5994	0.6583	0.612	0.6357	POTATO & CEREAL CARB. ENERGY (PC CARB ENERGY)	-0.6943	-0.6927	-0.675	-0.6719
		p=0,000	p=0,000	p=0,000	p=0,000	p=0,000	p=0,000	p=0,005	p=0,000	p=0,013	p=0,000	p=0,816	p=0,000		p=0,001	p=0,000	p=0,003	p=0,002	p=0,000	p=0,000	p=0,000	p=0,000		p=0,000	p=0,000	p=0,000	p=0,000
60	% POTATO & CEREAL CARB. ENERGY (% PC CARB ENERGY)	-0.87	-0.8343	-0.8637	-0.8052	0.576	0.7939	0.4491	0.7936	0.5078	0.8327	0.0985	0.6646	% POTATO & CEREAL CARB. ENERGY (% PC CARB ENERGY)	0.4991	0.5667	0.462	0.5129	0.6353	0.728	0.6776	0.7409	% POTATO & CER.EAL CARB. ENERGY (% PC CARB ENERGY)	-0.7956	-0.7914	-0.7242	-0.7901
		p=0,000	p=0,000	p=0,000	p=0,000	p=0,000	p=0,000	p=0,003	p=0,000	p=0,001	p=0,000	p=0,535	p=0,000		p=0,001	p=0,000	p=0,002	p=0,001	p=0,000	p=0,000	p=0,000	p=0,000		p=0,000	p=0,000	p=0,000	p=0,000
61	% PLANT FOODS ENERGY	-0.8684	-0.8705	-0.8697	-0.8624	0.386	0.6861	0.2527	0.689	0.5008	0.7879	0.1544	0.6588	% PLANT FOOD ENERGY	0.391	0.4738	0.33	0.393	0.5092	0.6222	0.5655	0.6721	% PLANT FOOD ENERGY	-0.7612	-0.7566	-0.5785	-0.6774
	(excl. ALCOHOLIC BEVERAGES)	p=0,000	p=0,000	p=0,000	p=0,000	p=0,012	p=0,000	p=0,106	p=0,000	p=0,001	p=0,000	p=0,329	p=0,000	(excl. ALCOHOLIC BEVERAGES)	p=0,010	p=0,002	p=0,033	p=0,010	p=0,001	p=0,000	p=0,000	p=0,000	(excl. ALCOHOLIC BEVERAGES)	p=0,000	p=0,000	p=0,000	p=0,000
62	TOTAL ENERGY	0.7724	0.7165	0.7592	0.6993	-0.5588	-0.6777	-0.4171	-0.6404	-0.5636	-0.7372	-0.1209	-0.5364	TOTAL ENERGY	-0.3851	-0.4316	-0.3733	-0.4359	-0.5058	-0.591	-0.5946	-0.6845	TOTAL ENERGY	0.7345	0.7382	0.5773	0.7181
		p=0,000	p=0,000	p=0,000	p=0,000	p=0,000	p=0,000	p=0,006	p=0,000	p=0,000	p=0,000	p=0,446	p=0,000		p=0,012	p=0,004	p=0,015	p=0,004	p=0,001	p=0,000	p=0,000	p=0,000		p=0,000	p=0,000	p=0,000	p=0,000
63	Smoking - Men (1990-2009)	-0.615		-0.6187		0.4752		0.3497		0.3391		-0.0755		Smoking - Men (1990-2009)	0.6431		0.5286		0.7011		0.6666		Smoking - Men (1990-2009)	-0.6514	-0.6575	-0.6854	-0.6065
		p=0,000		p=0,000		p=0,001		p=0,023		p=0,028		p=0,635			p=0,000		p=0,000		p=0,000		p=0,000			p=0,000	p=0,000	p=0,000	p=0,000
64	Smoking - Women (1990-2009)		0.4716		0.4514		-0.3711		-0.3725		-0.5559		-0.5186	Smoking - Women (1990-2009)		-0.5606		-0.5907		-0.4898		-0.4566	Smoking - Women (1990-2009)	0.5353	0.5187	0.5501	0.5314
			p=0,002		p=0,003		p=0,016		p=0,015		p=0,000		p=0,000			p=0,000		p=0,000		p=0,001		p=0,002		p=0,000	p=0,000	p=0,000	p=0,000
65	BMI - Men (1990-2008)	0.585		0.5776		-0.1814		-0.1088		0.0922		0.3193		BMI - Men (1990-2008)	-0.4082		-0.3993		-0.4556		-0.4645		BMI - Men (1990-2008)	0.3762	0.3571	0.5045	0.5385
		p=0,000		p=0,000		p=0,250		p=0,493		p=0,561		p=0,039			p=0,007		p=0,009		p=0,002		p=0,002			p=0,014	p=0,020	p=0,001	p=0,000
66	BMI - Women (1990-2008)		-0.3654		-0.3187		0.4663		0.4871		0.6784		0.6667	BMI - Women (1990-2008)		0.4813		0.4889		0.4721		0.4346	BMI - Women (1990-2008)	-0.4921	-0.5021	-0.486	-0.5149
			p=0,017		p=0,040		p=0,002		p=0,001		p=0,000		p=0,000			p=0,001		p=0,001		p=0,002		p=0,004		p=0,001	p=0,001	p=0,001	p=0,000
67	Raised cholesterol - Men (%) (2008)			0.9947		-0.5456		-0.3909		-0.4733		-0.0468		Raised cholesterol - Men (%) (2008)	-0.4832		-0.4331		-0.6132		-0.6858		Raised cholesterol - Men (%) (2008)	0.8278	0.8282	0.6984
				p=0,000		p=0,000		p=0,010		p=0,002		p=0,769			p=0,001		p=0,004		p=0,000		p=0,000			p=0,000	p=0,000	p=0,000
68	Raised cholesterol - Women (%) (2008)				0.9895		-0.697		-0.6819		-0.759		-0.5948	Raised cholesterol - Women (%) (2008)		-0.4919		-0.4205		-0.6405		-0.7067	Raised cholesterol - Women (%) (2008)	0.7545	0.7528		0.718
					p=0,000		p=0,000		p=0,000		p=0,000		p=0,000			p=0,001		p=0,006		p=0,000		p=0,000		p=0,000	p=0,000		p=0,000
69	Mean cholesterol levels - Men (2008)	0.9947				-0.5325		-0.3796		-0.4587		-0.0405		Mean cholesterol levels - Men (2008)	-0.4898		-0.4351		-0.6166		-0.6811		Mean cholesterol levels - Men (2008)	0.8241	0.8295	0.6951
		p=00,00				p=0,000		p=0,013		p=0,002		p=0,799			p=0,001		p=0,004		p=0,000		p=0,000			p=0,000	p=0,000	p=0,000
70	Mean cholesterol levels - Women (2008)		0.9895				-0.6798		-0.6606		-0.7429		-0.5695	Mean cholesterol levels - Women (2008)		-0.4789		-0.4098		-0.6215		-0.6906	Mean cholesterol levels - Women (2008)	0.74	0.7434		0.6972
			p=00,00				p=0,000		p=0,000		p=0,000		p=0,000			p=0,001		p=0,007		p=0,000		p=0,000		p=0,000	p=0,000		p=0,000
71	Raised blood pressure - Men (%) (2008)	-0.5456		-0.5325				0.9606		0.3693		-0.1525		Raised blood pressure - Men (%) (2008)	0.5831		0.5998		0.644		0.6919		Raised blood pressure - Men (%) (2008)	-0.6927	-0.7172	-0.7489
		p=0,000		p=0,000				p=0,000		p=0,016		p=0,335			p=0,000		p=0,000		p=0,000		p=0,000			p=0,000	p=0,000	p=0,000
72	Raised blood pressure - Women (%) (2008)		-0.697		-0.6798				0.9879		0.7678		0.3758	Raised blood pressure - Women (%) (2008)		0.6075		0.5899		0.7153		0.7961	Raised blood pressure - Women (%) (2008)	-0.8495	-0.8662		-0.7854
			p=0,000		p=0,000				p=0,000		p=0,000		p=0,014			p=0,000		p=0,000		p=0,000		p=0,000		p=0,000	p=0,000		p=0,000
73	Mean systolic blood pressure - Men (2008)	-0.3909		-0.3796		0.9606				0.2487		-0.1758		Mean systolic blood pressure, 25+ years - Men (2008)	0.4781		0.5153		0.5009		0.5412		Mean systolic blood pressure, 25+ years - Men (2008)	-0.5274	-0.557	-0.6106
		p=0,010		p=0,013		p=0,000				p=0,112		p=0,265			p=0,001		p=0,000		p=0,001		p=0,000			p=0,000	p=0,000	p=0,000
74	Mean systolic blood pressure - Women (2008)		-0.6819		-0.6606		0.9879				0.7381		0.3859	Mean systolic blood pressure, 25+ years - Women (2008)		0.5924		0.5698		0.68		0.7536	Mean systolic blood pressure, 25+ years - Women (2008)	-0.8087	-0.8273		-0.7485
			p=0,000		p=0,000		p=0,000				p=0,000		p=0,012			p=0,000		p=0,000		p=0,000		p=0,000		p=0,000	p=0,000		p=0,000
75	Raised blood glucose - Men (%) (2008)	-0.4733		-0.4587		0.3693		0.2487				0.7515		Raised blood glucose - Men (%) (2008)	0.3193		0.2936		0.3861		0.4191		Raised blood glucose - Men (%) (2008)	-0.4988	-0.4867	-0.3892
		p=0,002		p=0,002		p=0,016		p=0,112				p=0,000			p=0,039		p=0,059		p=0,012		p=0,006			p=0,001	p=0,001	p=0,011
76	Raised blood glucose - Women (%) (2008)		-0.759		-0.7429		0.7678		0.7381				0.8224	Raised blood glucose - Women (%) (2008)		0.6538		0.6214		0.7535		0.7846	Raised blood glucose - Women (%) (2008)	-0.7906	-0.7923		-0.8025
			p=0,000		p=0,000		p=0,000		p=0,000				p=0,000			p=0,000		p=0,000		p=0,000		p=0,000		p=0,000	p=0,000		p=0,000
77	Mean blood glucose levels - Men (2008)	-0.0468		-0.0405		-0.1525		-0.1758		0.7515				Mean blood glucose levels - Men (mmol/L) (2008)	-0.1259		-0.1208		-0.1576		-0.1633		Mean blood glucose levels - Men (mmol/L) (2008)	0.0327	0.0626	0.1994
		p=0,769		p=0,799		p=0,335		p=0,265		p=0,000					p=0,427		p=0,446		p=0,319		p=0,301			p=0,837	p=0,694	p=0,205
78	Mean blood glucose levels - Women (2008)		-0.5948		-0.5695		0.3758		0.3859		0.8224			Mean blood glucose levels - Women (mmol/L) (2008)		0.4499		0.4174		0.4912		0.478	Mean blood glucose levels - Women (mmol/L) (2008)	-0.4504	-0.4356		-0.5118
			p=0,000		p=0,000		p=0,014		p=0,012		p=0,000					p=0,003		p=0,006		p=0,001		p=0,001		p=0,003	p=0,004		p=0,001
79	Actual CHD death rate (under 65 years) - Men	-0.4832		-0.4898		0.5831		0.4781		0.3193		-0.1259		Actual CHD death rate (under 65 years) - Men			0.9658		0.9267		0.8885		Actual CHD death rate (under 65 years) - Men	-0.6076	-0.6141	-0.8601
		p=0,001		p=0,001		p=0,000		p=0,001		p=0,039		p=0,427					p=00,00		p=0,000		p=0,000			p=0,000	p=0,000	p=0,000
80	Actual CHD death rate (under 65 years) - Women		-0.4919		-0.4789		0.6075		0.5924		0.6538		0.4499	Actual CHD death rate (under 65 years) - Women				0.9408		0.8663		0.8188	Actual CHD death rate (under 65 years) - Women	-0.6338	-0.6374		-0.7963
			p=0,001		p=0,001		p=0,000		p=0,000		p=0,000		p=0,003					p=0,000		p=0,000		p=0,000		p=0,000	p=0,000		p=0,000
81	Actual CHD death rate (ALL AGES) - Men	-0.4331		-0.4351		0.5998		0.5153		0.2936		-0.1208		Actual CHD death rate (ALL AGES) - Men	0.9658				0.8576		0.8501		Actual CHD death rate (ALL AGES) - Men	-0.5634	-0.5671	-0.8241
		p=0,004		p=0,004		p=0,000		p=0,000		p=0,059		p=0,446			p=0,000				p=0,000		p=0,000			p=0,000	p=0,000	p=0,000
82	Actual CHD death rate (ALL AGES) - Women		-0.4205		-0.4098		0.5899		0.5698		0.6214		0.4174	Actual CHD death rate (ALL AGES) - Women		0.9408				0.7439		0.7582	Actual CHD death rate (ALL AGES) - Women	-0.5847	-0.5863		-0.728
			p=0,006		p=0,007		p=0,000		p=0,000		p=0,000		p=0,006			p=0,000				p=0,000		p=0,000		p=0,000	p=0,000		p=0,000
83	Actual TOTAL CVD death rate (under 65 years) - Men	-0.6132		-0.6166		0.644		0.5009		0.3861		-0.1576		Actual TOTAL CVD death rate (under 65 years) - Men	0.9267		0.8576				0.9672		Actual TOTAL CVD death rate (under 65 years) - Men	-0.7283	-0.7368	-0.9516
		p=0,000		p=0,000		p=0,000		p=0,001		p=0,012		p=0,319			p=0,000		p=0,000				p=0,000			p=0,000	p=0,000	p=0,000
84	Actual TOTAL CVD death rate (under 65 years) - Women		-0.6405		-0.6215		0.7153		0.68		0.7535		0.4912	Actual TOTAL CVD death rate (under 65 years) - Women		0.8663		0.7439				0.9434	Actual TOTAL CVD death rate (under 65 years) - Women	-0.7583	-0.7628		-0.9332
			p=0,000		p=0,000		p=0,000		p=0,000		p=0,000		p=0,001			p=0,000		p=0,000				p=0,000		p=0,000	p=0,000		p=0,000
85	Actual TOTAL CVD death rate (ALL AGES) - Men	-0.6858		-0.6811		0.6919		0.5412		0.4191		-0.1633		Actual TOTAL CVD death rate (ALL AGES) - Men	0.8885		0.8501		0.9672				Actual TOTAL CVD death rate (ALL AGES) - Men	-0.7872	-0.7925	-0.9457
		p=0,000		p=0,000		p=0,000		p=0,000		p=0,006		p=0,301			p=0,000		p=0,000		p=0,000					p=0,000	p=0,000	p=0,000
86	Actual TOTAL CVD death rate (ALL AGES) - Women		-0.7067		-0.6906		0.7961		0.7536		0.7846		0.478	Actual TOTAL CVD death rate (ALL AGES) - Women		0.8188		0.7582		0.9434			Actual TOTAL CVD death rate (ALL AGES) - Women	-0.8176	-0.8204		-0.9377
			p=0,000		p=0,000		p=0,000		p=0,000		p=0,000		p=0,001			p=0,000		p=0,000		p=0,000				p=0,000	p=0,000		p=0,000
87	Health expenditure (2008)	0.8278	0.7545	0.8241	0.74	-0.6927	-0.8495	-0.5274	-0.8087	-0.4988	-0.7906	0.0327	-0.4504	Health expenditure (2008)	-0.6076	-0.6338	-0.5634	-0.5847	-0.7283	-0.7583	-0.7872	-0.8176	Health expenditure (2008)		0.991	0.8014	0.8196
		p=0,000	p=0,000	p=0,000	p=0,000	p=0,000	p=0,000	p=0,000	p=0,000	p=0,001	p=0,000	p=0,837	p=0,003		p=0,000	p=0,000	p=0,000	p=0,000	p=0,000	p=0,000	p=0,000	p=0,000			p=00,00	p=0,000	p=0,000
88	Health expenditure (1995-2008)	0.8282	0.7528	0.8295	0.7434	-0.7172	-0.8662	-0.557	-0.8273	-0.4867	-0.7923	0.0626	-0.4356	Health expenditure (1995-2008)	-0.6141	-0.6374	-0.5671	-0.5863	-0.7368	-0.7628	-0.7925	-0.8204	Health expenditure (1995-2008)	0.991		0.8138	0.8299
		p=0,000	p=0,000	p=0,000	p=0,000	p=0,000	p=0,000	p=0,000	p=0,000	p=0,001	p=0,000	p=0,694	p=0,004		p=0,000	p=0,000	p=0,000	p=0,000	p=0,000	p=0,000	p=0,000	p=0,000		p=00,00		p=0,000	p=0,000
89	Life expectancy - Men (2008)	0.6984		0.6951		-0.7489		-0.6106		-0.3892		0.1994		Life expectancy at birth - Men (2008)	-0.8601		-0.8241		-0.9516		-0.9457		Life expectancy at birth - Men (2008)	0.8014	0.8138
		p=0,000		p=0,000		p=0,000		p=0,000		p=0,011		p=0,205			p=0,000		p=0,000		p=0,000		p=0,000			p=0,000	p=0,000
90	Life expectancy - Women (2008)		0.718		0.6972		-0.7854		-0.7485		-0.8025		-0.5118	Life expectancy at birth - Women (2008)		-0.7963		-0.728		-0.9332		-0.9377	Life expectancy at birth - Women (2008)	0.8196	0.8299
			p=0,000		p=0,000		p=0,000		p=0,000		p=0,000		p=0,001			p=0,000		p=0,000		p=0,000		p=0,000		p=0,000	p=0,000
